# Supplementary material for: Differential RNA aptamer affinity profiling on plasma as a potential diagnostic tool for bladder cancer
Source: NAR Cancer. 2022 Aug 22;4(3):zcac025. doi: 10.1093/narcan/zcac025 (PMC9394167; doi:10.1093/narcan/zcac025)
Supplement: zcac025_Supplemental_Files [file zcac025_supplemental_files.zip]

Archive with 3 entries (3 files):
- Supp. Table 2.xlsx
- Supp. Table 3.xlsx
- Supplementary_Data.pdf
