# Supplementary material for: Differential RNA aptamer affinity profiling on plasma as a potential diagnostic tool for bladder cancer
Source: NAR Cancer. 2022 Aug 22;4(3):zcac025. doi: 10.1093/narcan/zcac025 (PMC9394167; doi:10.1093/narcan/zcac025)
Supplement: zcac025_Supplemental_Files [file zcac025_supplemental_files.zip › Supp. Table 2.xlsx]

## Sheet: Training
	Rank	Sequence	N0	N0.1	N0.2	N0.3	N0.4	N0.5	N0.6	N0.7	N0.8	N0.9	N0.10	N0.11	N0.12	N0.13	N0.14	N0.15	N0.16	N0.17	N0.18	N0.19	N0.20	N0.21	N0.22	N0.23	N0.24	N0.25	N0.26	N0.27	N0.28	N0.29	N0.30	Ta	Ta.1	Ta.2	Ta.3	Ta.4	Ta.5	Ta.6	Ta.7	Ta.8	Ta.9	Ta.10	Ta.11	Ta.12	Ta.13	Ta.14	Ta.15
	1	GTGGTGCTCTATCGTAATTGTCGATGGAACCAATGC	574321	708448	525115	554194	644477	304903	828148	750663	326207	1045197	758005	778949	520175	776172	635223	481238	594962	482284	734921	943797	341869	923448	813243	843393	295935	322550	231489	198123	185563	136727	295272	437924	113440	409153	301871	356629	345654	347901	362192	365773	373398	206183	485576	415254	142966	418797	454022
	2	TTCAGTGGTGCTCTACTTTTCAGTGGAACCTGAATC	495192	553050	455264	390984	501167	284429	705839	626097	271351	776935	599693	604709	428437	525063	618624	422414	585905	471728	648096	792648	273467	692957	684631	748340	246907	242717	210092	173360	145208	119006	261043	363057	103688	302630	226439	309518	230513	218053	255563	248785	229334	145985	372112	328040	112731	267825	317730
	3	ACAACCTACTCCGTGCATCCGGATGGTGCTGAAAAC	277695	272668	226735	166359	246911	181252	277799	414842	119940	319224	246536	448112	257105	302351	280105	95348	182690	169013	281518	410947	153556	350362	237786	435402	81058	115200	136647	75003	91782	67095	114414	128747	35228	123263	78887	118127	163308	152362	114999	70135	120927	77760	168510	190005	63339	130246	80759
	4	ACGGTGCTCCTGAATTATGAATCAGGAACTAGTGTT	214239	282449	203809	219527	263640	123707	353290	339754	147146	447544	325988	330513	200283	279274	254041	207155	262264	208243	302352	404070	150617	386561	328913	325461	114845	119049	95170	81919	77200	57131	125627	187498	51776	164009	118288	146309	128444	121018	139053	128294	135581	81476	202311	172063	62410	163616	181011
	5	GTCTAACTGTCGGAGGTACTGTCAACACATACGATG	110803	128111	102855	118879	170272	101922	199667	189075	55824	135831	147627	191687	119157	148984	193822	134551	188843	104589	157213	184068	59573	153092	260831	228833	76820	69794	88583	59456	64829	44087	99033	82082	28903	87573	78777	60311	71186	89553	76712	61144	71903	46865	96596	86380	29300	58783	61220
	6	GCGACGGTGCTCCAGTCCAACTGGAACTCGCATTGT	116810	157969	91820	88815	91524	64991	134868	119745	47047	174511	117534	149481	78500	181539	76301	62434	70985	111188	108414	158106	65565	184946	98462	111240	35787	44076	31615	36535	40439	32601	36082	60993	15893	58820	41818	61509	62730	51775	54477	52886	60735	32199	67193	71763	29788	70948	63873
	7	GTTCGATCAACGTCATCGTACGTTGCGACCCTTGTC	102613	102714	97418	118918	140475	78735	170278	218113	75414	209015	142449	166335	117665	152613	140170	60638	115623	73239	115309	196089	74669	160692	141271	215143	53092	45683	52880	45159	35721	23215	62915	72266	18846	71430	47631	52174	64348	78279	67275	51469	80018	37253	85705	80238	29908	106107	66248
	8	GAGGTGCTCCGTCGAAGCTCTCGCGGAACTCAACTC	90463	121050	71355	63500	61707	50661	99589	86738	39760	132642	88178	111983	59203	129543	63269	38199	54410	87076	79081	126971	53396	127015	70180	86330	32401	32451	25510	26236	27541	24020	23901	46706	11123	38389	25537	42943	48250	41338	41878	39788	37995	23145	57218	51772	23040	53423	50066
	9	ACGCCTGAACGTTCTTCGGGATTTGGCGCAGTCGCG	93164	108617	64788	65076	76495	56288	86686	68548	29718	79510	74125	100411	58448	85953	47816	40963	54412	115977	118417	77946	35418	158422	79370	88996	16383	26802	13646	33336	36309	18567	36767	34621	9486	41349	59723	52024	54622	29615	25372	26210	27137	13839	50931	57070	17275	37723	35906
	10	TCGAGTTGATGAGTGAATAACTATATCGAGTGTATT	36357	41515	35821	38705	48485	13311	44214	60288	23046	45363	42034	45042	24966	52807	55847	45446	78262	46237	38107	56125	19741	62969	64651	65121	25021	39941	11459	25142	15751	11967	27489	42834	15892	20338	16209	95393	60140	17284	11306	14125	17162	9581	16135	22157	31093	43176	24312
	11	TGTCCCTCGGACTAGACTAACGACCGACATCAGTAC	37976	42740	38665	35383	37983	15661	35648	52692	20980	54904	47347	53579	27511	56289	49203	29023	41394	40829	39139	50240	18863	64582	52372	64838	17869	36373	12713	23001	14237	12901	22236	24131	9277	21576	14076	79361	60435	18862	9946	11225	17504	11177	16828	20083	25628	43764	16058
	12	CGCCGAATTTATGCGCAAAACGATATCGCGTTGTCT	30160	34377	33555	33543	40489	13274	46304	52916	20573	48434	44620	46777	16640	39835	39900	26103	43111	28626	28036	43531	15410	44560	38277	47440	19378	24550	10076	13387	9953	8191	16866	30924	9006	16368	10836	52666	41735	15539	14477	14404	15283	9739	16250	17989	20428	33974	22257
	13	CAGGTGCTCGGTGCAGGCGACTGTGCGGAACTGAAT	22906	35879	26888	26649	25509	13853	35495	34304	11988	30024	33546	34618	29409	54999	25841	22236	21978	31348	32292	41164	15138	56128	36279	33880	11865	14407	12113	11906	13975	14235	14648	16114	5352	20335	18504	17404	17247	15113	18020	13975	15521	9447	18620	18617	6695	16690	20525
	14	ACGGTGCTCTAGCGCATTACGTCTGGAACTAATGCC	33008	39587	26660	31354	35993	16674	45182	49535	19941	67921	47844	45674	29711	43007	33428	23079	27914	28706	41505	54126	19430	51617	46539	45135	14703	18273	12726	11378	10703	8555	16555	19294	5841	22594	16651	19669	21123	19006	14858	17043	20987	11911	29651	25002	8829	23949	20725
	15	AGTGTTAGCCGTGAAGCTACCATCATAAGCATGTCA	29945	27127	31231	29208	34891	17100	59615	57522	20217	49681	42586	46994	32527	44286	37458	25104	35628	22232	31935	51582	17045	50546	37322	49176	17820	16250	15349	10084	10473	7616	17545	25064	6237	20175	14179	3270	2025	17360	24786	17795	19528	9445	23280	24115	2009	20994	24124
	16	CAACTCATGGTGCTCCGATCGTCAAATCGGAACTGC	15387	20861	17284	17041	18417	11040	24729	23398	9977	26189	27812	25426	19251	25591	23913	16735	19247	21517	29155	28264	10175	30904	34021	31201	8405	9988	8569	8003	7101	4759	12171	9393	3851	13440	12590	12963	8583	9630	8436	8390	10501	7477	16594	12392	4596	12661	11921
	17	GGAAATTTATGCGTTTTTAGCGATATTCTAATTTCG	12337	12827	11036	11670	16069	4298	15272	19618	6478	15379	13546	13842	8355	17197	17933	11130	20979	11922	10300	19690	6097	17960	16972	17504	7912	11040	4022	5777	4526	3660	7104	13728	4041	6240	4295	24464	20322	4772	3988	4270	5849	3357	5259	7551	7606	12546	7385
	18	TTACCTACTCCGTACATTCGGATGGTGCCGAACGTT	18621	15677	11722	15648	22106	12932	26273	27862	7633	20341	21210	26932	19969	18744	23069	14027	23314	13627	21540	26047	10187	22738	30775	33905	8896	8885	9590	6372	7720	4964	12455	11529	4053	10312	10106	9380	9731	9966	7947	7190	9084	5975	13226	12051	3965	8500	7879
	19	TTTCCGCTGAGTAAAGCGCAGTCGAGTCTTCCGACC	8323	7161	4913	5832	6969	3756	6018	11442	12201	25435	15594	19347	23652	23536	19705	10572	17436	9573	16611	65271	31036	62405	64364	91164	21562	27102	19194	20755	15515	9292	23129	25647	3092	13013	3568	8455	4166	10057	2084	1622	2772	2708	3061	4239	1633	4575	2336
	20	AGCACAAAATTACGCAACCTTGGGACTTAGCTGATT	12141	16146	13669	15676	15161	7478	20175	16893	6613	17207	15543	15545	12457	19644	18953	17912	16416	7708	17227	9483	4185	8430	10061	12676	3090	2977	2637	1999	2595	1558	4778	3944	2681	8948	9921	6680	6372	5941	9273	7038	8619	4262	8521	8116	3186	7838	10261
	21	CGACCCTCCGCGTAAGCGGCGTCGTTGTCAGATGTA	17521	23123	9309	12859	13754	7685	18367	12134	5859	15302	16504	14186	9178	24502	8725	7196	10081	14434	14527	15474	6071	22766	14026	14489	3738	5059	2615	5387	5691	3564	5447	7057	1625	5553	8031	5244	8591	6439	6031	7143	6233	2964	9869	9605	2826	5686	8643
	22	GTCGCCCTCGGATACAGACTAACGACCGCGACTGGC	7246	7059	4818	5759	6564	2911	6948	8013	3367	8334	7703	8533	5013	10446	6242	4525	7044	7643	5614	9188	3701	9498	7713	10120	3833	4101	2170	3294	3089	2494	2953	5201	1541	3308	2304	8448	8887	3385	2655	3204	3452	1982	3586	4119	3460	5513	4360
	23	ACGCGTCTTGGTGACGCTTTTGTGAATCTAAGCCAC	8508	6144	4782	6777	10316	4680	11841	10803	3631	10030	9852	11840	10867	8456	11727	7487	12585	6264	10495	12078	4165	11786	17065	18953	4637	4470	5153	3287	4145	2412	7717	6132	2048	5611	5675	5241	4001	5297	3288	3869	3878	2447	6628	5015	1561	3414	4759
	24	TGTGCCAGTCAAACTGCGCCATTTGTGGCTGTGTTG	8209	14303	8488	10637	14644	6305	15573	10125	5609	11528	14682	11526	7377	14135	9957	8998	11686	11324	16727	10804	5201	18221	17344	14650	3298	3838	2760	4079	4902	2323	7329	4667	1760	6648	10412	5059	4979	4296	4406	4486	4642	2238	7820	6900	1965	4516	5699
	25	ACGGTGCTCCTGAATTGTGAATCAGGAACTAGTGTT	7888	9555	6987	7689	9133	4403	12099	11034	4945	15522	11930	11205	7529	9896	8971	7324	9046	7208	10882	13875	5308	13278	12271	11603	4226	4442	3358	3103	2808	2020	4532	6352	1700	5786	4335	5161	4503	4288	4665	4671	4537	2812	7024	5645	1976	5632	6599
	26	GTACGGTGCTCCGTTGAAACGGAACTACAATGCATT	7759	9516	6378	8654	6849	3547	10669	8774	3570	12130	10982	9096	8063	10602	7807	8413	7135	6570	8562	10143	3607	11775	11512	9602	4273	4311	3215	2832	2438	1733	4001	5156	1565	5059	4634	4217	4615	4143	4480	4623	4430	2347	6014	5575	2001	5066	6211
	27	TTCGCATGCTAAACGATGCAACTTGTAGCTGAGTTG	9283	13883	6847	12771	16371	5008	16112	9002	5745	9101	12864	9903	7962	11300	8348	9603	12438	8770	12730	9294	4699	15880	13610	12348	3241	3596	2123	4156	4037	2023	6055	5888	1809	5482	9274	4164	5661	4436	4932	6691	5216	2129	7711	6637	1864	4057	7714
	28	TTCCTTGGACTAGACTAACAACCAAAATGTCGCACC	5534	5146	5036	4962	5794	2702	6079	8699	3100	6909	6872	6773	5497	6652	7521	6116	8164	5119	5376	8097	2699	7172	9261	8966	3896	4536	2477	3085	2170	1792	3481	5547	1817	3272	2699	10166	7241	2714	2275	2317	2482	1687	2824	3625	2793	5230	3718
	29	AGCGTGATTCACTATCGAGTCCCGTCATAAGCATGC	5283	4679	6249	6519	6655	4206	11866	11374	3913	10128	8542	9090	8953	9871	8812	6081	8575	5673	7848	10682	3801	11323	9177	12115	4693	4568	4493	2895	2830	2052	4480	4707	1562	4568	3238	1857	790	4014	4741	3669	3948	2437	5001	4124	673	4554	4444
	30	CGATAATTGTTGTTCGTACTGTCAACACATACAATG	6251	5441	3675	5555	7550	3028	8209	10592	3100	6868	6893	7580	7034	7058	7940	5859	8755	4921	7092	10551	3462	7931	10147	11792	3413	3399	3401	2503	3036	1784	4273	5401	1688	3722	3325	3452	3411	3129	3640	3119	3645	2034	4615	5353	1709	3614	3574
	31	TGTACGTCTTCGTTGGTACTGTCAACACATACTATG	7389	5340	3770	5525	7300	3336	8880	8627	2584	6831	7305	7524	8454	7286	8360	7236	9944	4884	7667	9248	4058	8095	13097	12047	3970	3666	3965	2856	3132	2109	4887	5200	1852	3984	3917	3365	3836	3381	3439	3121	3146	1876	4533	4507	1520	2965	3583
	32	GCGGGAACAACTTGAGCCTTAACCTCACCGCTTGCT	6901	12780	6176	7264	7405	3476	11001	7547	3963	11028	9699	10856	5609	11264	5644	4552	5489	9030	13473	8690	3841	13544	8157	10102	1564	2839	1648	2625	2788	1680	4041	3277	1095	3688	5255	3649	4937	2955	3432	3208	3531	1749	6389	5136	1962	3666	3948
	33	ATGGTGCTCCAGTGTTCGCATCGCTGGAACTAATGT	6511	7532	4990	6176	6423	3613	7601	7614	3612	12364	9616	8564	5307	7457	5956	4018	5424	5519	6444	9445	3403	8640	7967	8615	2879	3067	2144	2079	1921	1603	2502	3734	1152	3982	2958	3875	3541	3247	2759	3569	3546	2372	4723	4371	1642	4478	4419
	34	GAGGTGCTCCGGTATGTGCTACTGGAACTTGATCGC	8459	6510	4749	4345	3789	3422	5557	4261	1929	8204	7246	7343	9204	6884	5654	4258	4057	6218	8497	7130	2468	7274	11087	9006	3807	3134	2401	2788	1758	1960	3318	2524	811	3620	3692	4212	4081	2998	1965	2401	2331	1923	3863	2952	1121	3498	3387
	35	AGGTGCTCCGTGCATTTTGTGCACTGAACTAACATT	5297	6092	3825	4820	4126	2457	6950	6786	2864	9463	7271	6216	6144	6646	6088	5937	6242	5500	7390	9010	2899	8550	9340	8251	3401	3101	2290	2216	1838	1425	3300	4292	1437	3756	3041	3434	3039	2404	2690	3316	2569	1582	4376	3939	1387	3680	4023
	36	ATGGTGCTCTGCGAGAAATCGTGGAACTAATCGTCT	5470	6809	4472	5143	5976	2771	7626	6674	2799	8536	7751	6526	4375	5848	6394	4889	6343	4645	6710	7762	3299	6916	6815	7932	3417	3292	2493	2221	2053	1420	3118	4665	1477	3915	2816	3941	3045	2949	2927	3491	2815	2001	4549	3594	1373	3624	4281
	37	ATGGTGCTCGCGCACCATATTGCGTGAACTAATGCC	6565	6143	3722	5204	4824	2683	6600	5138	2399	9636	8896	5934	6340	6525	5309	4668	5133	4368	7517	7539	2368	7102	9989	7420	3476	2996	2073	2301	1634	1307	2991	3236	960	3384	3166	3256	3818	3136	2249	3711	2969	1879	5147	3348	1240	3603	4442
	38	TGTGGTGCTCCGTCTTGCAGAAAGCGGAACCAATTC	5818	5957	4007	4335	4372	2801	6340	6149	3037	11473	7215	7630	4299	6226	5384	2620	4125	4589	6379	8293	3017	6675	6836	7596	2428	2525	2105	1748	1446	1428	2250	3207	1105	3490	2077	4262	2838	2703	1927	2432	2337	1917	4167	3365	1624	3783	3126
	39	AATGGTGCTCGACGGTTACACGTGGAACTTAATTTC	4907	6251	4071	4888	4754	2406	6862	6368	2728	8674	6754	5931	3997	5944	5126	3364	4106	3528	4763	7442	2465	6783	5580	5676	2460	2468	1809	1367	1392	1050	2095	3697	963	3058	2322	2594	3094	2691	2949	3104	2811	1553	4264	3758	1297	3561	3856
	40	CGTGGTGCTCCGTATGTCTTTACGGAACCGAATGCT	5888	6251	3695	5123	4707	2732	6316	5213	2367	7916	7457	5943	4422	5773	4538	2836	3760	4124	5219	7256	2099	5911	6064	6380	2606	2591	1571	1641	1290	996	2165	2840	779	3074	2546	2935	3210	2781	1964	2944	2553	1693	4569	3309	1180	3653	3480
	41	ATGGTGCTCGACATCGTTTCGATGTGGAACTAATGA	4389	5231	3388	4133	3986	1790	6278	5418	2222	6321	6009	4992	3649	4926	4392	2788	4335	3299	4217	6418	2462	5699	4659	5489	1952	2020	1370	1304	1094	789	1610	2974	704	2372	1741	2145	2276	2081	2160	2419	2084	1261	3071	2602	843	2375	3139
	42	CGCTCTCTGACTAGACTAAAGACCGCGATATGTAAC	2180	2639	2349	2424	3343	818	3455	4632	1770	4201	3043	3459	1883	3270	3510	2365	3685	2234	2706	3513	1586	3556	3810	4356	1550	2242	1092	1129	1096	831	1618	2569	952	1554	1187	4894	3856	1347	1483	1194	1657	907	1645	2095	1633	3200	1663
	43	CACAAGCCATGATAACGTGTCTCGTACAAGTCTGTT	2973	2552	2912	3723	3405	1865	5901	5436	1866	5353	4971	4571	4998	4968	4791	4049	4793	2772	4198	5479	2045	6093	5799	6448	2566	2201	2748	1703	1566	964	2566	3118	833	2913	2040	985	451	2057	2587	2099	1987	1104	2710	2608	398	2536	2773
	44	GCGGTGCTCCGATTGCTAACTCGGAACCAATGTTGC	3703	4677	2821	3114	2498	1880	3823	2824	1457	5854	4827	4847	3422	5090	2969	2400	2579	3150	4300	4454	1877	4971	4550	5098	1628	1938	1350	1368	1179	881	1387	1818	552	2117	1585	2471	2100	1909	1408	1813	1870	1164	2590	2042	883	2334	2145
	45	CAACAGCATGGTGCTCCTTCGAACGAAGGAACTGCC	2955	4089	2384	2974	2608	2089	3499	3137	1292	4069	5008	4202	3781	4528	3276	3049	3017	3813	5319	4325	1581	5107	5970	5220	1331	1687	1449	1703	1310	872	2064	1349	581	2118	2147	2206	1658	1493	902	1338	1537	997	2494	2011	709	1718	1997
	46	AAGGTGCTCTATCGTCTAGATGGAACTAATGCAATC	3150	4063	2826	3051	3420	1496	4615	4002	1773	5220	4587	4203	3222	3981	4057	3398	3796	2996	4074	4971	1611	4687	4977	4735	2006	1927	1490	1281	1031	843	1857	2605	743	2162	1937	2376	1752	2020	2275	2233	1652	1135	2876	2423	834	2070	2706
	47	ATCGGTGCTCCGCGATATAAGCGGAACTAATGTAC	3856	4717	2750	3693	3408	1676	5283	3193	1799	6129	5935	4292	3352	4414	3573	3075	3334	2857	4255	4254	1772	4287	5486	4823	2077	1990	1269	1272	1001	826	1637	2540	681	2234	1944	2341	1958	1871	1753	2498	1759	1268	3269	2006	903	2515	3463
	48	GGGCGTCAACTTGCACCGAAATCTGCAGCCTCAATC	4436	6684	3727	3646	3622	2191	4637	3890	1789	5045	4410	5246	3058	6856	2928	2277	2518	3931	4711	4728	1879	6899	3623	4356	1040	1546	877	1484	1388	817	1456	1699	449	1639	2148	1704	2892	1945	1899	1861	1856	964	2578	2731	870	1774	2073
	49	CACCCGTCTATCGCATAAGGTATGCGGCATGCTCTC	3159	2888	2412	3201	2799	1653	4217	4057	1240	5038	3749	4568	5347	4875	2993	2547	2895	2970	3773	5191	1577	5837	3755	5173	1807	1729	1532	1698	1395	911	1702	1977	475	2251	1416	939	637	1428	1149	1452	1740	832	1943	2037	379	1862	1592
	50	CGCAGGTGCTCAACATTTTGAACTACGATTGTGCCT	2702	3167	2677	3142	2979	1590	4687	4370	2008	4579	4301	3755	3434	4219	3613	4091	3258	2745	3989	4166	1894	5101	4942	4421	1573	1720	1434	1189	1065	789	1875	1988	677	2100	2166	1696	1764	1566	2121	1753	1898	1090	2202	2080	686	1842	2286
	51	GCGGCTCATATGTTGGTACTGTCAGCACATACAATG	2920	2587	1870	2643	3085	1577	3808	3297	1067	3221	3440	3776	3207	3368	3541	2973	3836	1961	3178	3332	1461	3720	5495	6666	1548	1868	1654	1268	1315	735	2059	1944	669	1680	1610	1838	1434	1877	1407	1527	1437	821	1667	1537	533	1254	1333
	52	TCACGATACGTATGAAACACTGAAGTCTCACTGCTG	2304	2587	2295	2823	2582	1913	381	3891	1686	4051	4825	317	4360	4928	4072	4128	4702	3174	4852	4604	1763	6948	8108	6470	1300	1648	1808	1511	1228	891	2747	2291	852	2366	2324	1172	565	1709	1903	1621	1775	1258	2755	2029	0	2693	167
	53	GAGGCACATAGTGCCGGCGTACATCTGCCCGCCATC	2114	2295	1833	2557	2142	1269	3792	2857	982	3335	3413	2959	2348	4351	2280	2152	2328	2354	2741	3137	1105	3703	3276	4143	1249	1393	1251	1118	1148	1086	1409	1673	378	1552	1169	892	549	1250	1476	1372	1356	728	1720	1654	375	1621	1855
	54	AAGGTGCTCTGTGTGTTGCGTCACCGGAACTTTTGC	2951	3278	1995	2764	2505	1445	3918	3024	1423	5224	4301	4058	2991	3498	3071	2360	2566	2926	3778	4164	1370	4220	4501	4803	1576	1597	1121	1079	843	667	1533	1725	523	1871	1575	2022	1787	1554	1235	1702	1427	944	2629	1857	704	1908	1976
	55	GCGAATGTGTCAAAAGTACTGTCAAAACATACAATG	2637	2364	1726	2495	3189	1166	3440	4438	1218	3139	2767	3544	2405	2942	2998	1784	2824	1538	2403	3796	1391	3026	3224	4657	1136	1401	1421	793	912	592	1392	2086	532	1137	973	1149	1444	1629	1719	1273	1422	758	1759	2037	653	1281	1132
	56	ATGGTGCTCGTTTTGGAAGCAAAAGGAACTAAGCTC	2338	3250	2342	2706	2359	1237	4135	3459	1476	4083	3546	3231	2490	3418	2945	2258	2600	2285	2854	4009	1611	3756	3340	3555	1312	1269	1070	807	817	594	1158	2007	535	1527	1234	1483	1542	1398	1712	1659	1573	925	2388	2055	701	1685	2242
	57	AATGGTGCTCCGTACTTCGATACGGAACTTGATGTC	2755	3466	1873	2995	2222	1203	3595	2539	1087	3536	3919	2890	2120	2999	2146	1901	1841	1823	2364	2972	945	2788	3384	2929	1496	1316	854	910	614	531	985	1648	464	1356	1433	1249	1595	1618	1265	1866	1144	832	2081	1496	532	1549	2310
	58	ATTGTGGTGCTCCTTAAGTAAGGAACCAATCTTGTC	2368	3299	1780	2704	2020	1090	3400	2501	960	3185	3531	2723	2188	3125	1907	1968	1750	1583	2150	2880	1013	3062	2981	2585	1235	1217	833	817	795	520	1112	1695	428	1410	1290	1183	1713	1515	1487	1712	1521	787	1951	1764	612	1673	2111
	59	ATGGTGCTCTCGTATCAAATACGGAACTAATGTCTA	2717	3702	2502	2838	2569	1330	3864	2909	1197	3817	3742	3031	2421	4172	2861	2802	2715	2072	2875	3320	1339	3759	3564	3405	1494	1616	1120	969	953	672	1314	2045	527	1585	1351	1451	1435	1580	1844	1648	1561	833	1935	1800	577	1566	2152
	60	GAAGGTGCTCCGTAACAGATACGGAACTCATGTCTC	2702	3390	2195	2866	2380	1332	3658	2832	1298	4195	4182	3325	2479	3324	2507	2041	2169	2059	2928	3364	1192	3419	3720	3233	1482	1263	992	852	772	532	1236	1523	450	1474	1385	1486	1505	1470	1254	1568	1360	856	2156	1627	618	1602	1968
	61	GAGGTGCTCTCACTATCTACGTGAGAACCAATGCA	2552	3107	1796	2347	2106	1071	3199	2449	1173	4210	4062	3221	2340	3031	2382	1894	2029	1725	2956	3259	1173	2934	3644	3280	1346	1384	911	827	765	510	1170	1632	489	1516	1279	1477	1465	1322	1218	1519	1245	803	2215	1641	632	1649	2022
	62	AAGGTGCTCGATCAAAATCATGATGGAACTATTGTC	2340	2590	2022	2369	2263	995	3069	2811	1146	3632	3228	2951	2323	2638	2414	2127	2164	1815	2487	3312	1104	3185	3040	3037	1299	1224	889	807	685	563	1024	1560	411	1362	1253	1443	1358	1347	1573	1609	1216	830	1845	1592	556	1718	2159
	63	TATGGTGCTCCGCGCTCATATCGCGGAACTAGTGTG	2805	2855	1492	2049	1766	1326	2588	2013	929	3880	3732	2640	2930	2739	2307	2277	2227	2244	3624	3161	1107	2934	4669	3784	1166	1270	751	1015	741	583	1222	1041	451	1417	1239	1582	1205	1025	551	1042	873	647	1611	1257	462	1292	1364
	64	ATGGTGCTCCGTTCGGCTAAACGGAACTAATGCTAC	2162	2705	1761	2318	1978	981	3067	2601	1141	3327	3032	2705	2345	3312	2179	1845	1908	1843	2557	2701	1097	3064	3240	3050	1084	1237	841	723	727	565	1072	1252	398	1310	1256	1244	1340	1189	1070	1188	1212	697	1685	1359	519	1384	1572
	65	CGCACCCTCCGCATAGACTAAGGACCGTGCATGTAC	1558	1701	960	1064	1107	564	1293	1413	555	1525	1375	1520	1104	2151	1065	757	1046	1200	1029	1528	582	1525	1258	1674	724	830	366	646	509	434	467	861	243	549	360	1804	2181	674	482	494	640	382	703	795	767	1215	733
	66	ACACCTCCGATTAGACTAAGGACCTGTATGCGTTCG	1279	1544	992	1549	1467	677	1546	1785	634	1646	1972	1704	1229	1941	1796	1495	1971	1532	1434	1548	673	1827	2694	2499	927	1292	595	905	570	503	932	1033	431	768	791	2542	1831	690	453	528	593	455	753	775	699	1265	873
	67	AGTGTAGGAACTTTCGGACCTCCATCATAAGCATGC	1839	1670	1859	2170	2235	1291	3593	3156	1156	2848	2682	2546	2540	3119	2480	2778	2758	1644	2695	2924	1068	3303	3477	3321	1522	1343	1218	927	937	603	1554	1483	438	1389	1245	601	289	1070	1457	1161	1230	609	1384	1313	236	1220	1619
	68	AAGGTGCTCACGAAAAGAAACTTCGGAACTAATGCC	2315	2612	1767	2288	2263	1095	3179	3043	1296	4033	3359	2794	2203	2677	2540	2184	2053	1841	2474	3280	1229	3069	3128	3006	1207	1209	880	652	739	559	1119	1529	426	1427	1149	1225	1275	1241	1335	1509	1217	846	1828	1460	563	1393	1928
	69	GATAAGGTGCTCGGAATTTCATTCGGAACTCGTGCC	1850	2358	1536	2023	2140	1036	3107	2121	1030	3389	3092	2586	2273	2506	2136	2404	2247	1916	2746	2618	912	2664	3493	2773	1290	1169	754	863	595	532	1149	1295	417	1253	1073	1282	1063	983	946	1322	1089	620	1724	1130	436	1262	1508
	70	ACGGTGCTCTCGACTATATTGAGTCGGAACTAATTC	2565	2930	1612	2106	2009	945	3299	2424	1060	4013	3180	2674	2047	2948	2182	1931	2164	1612	2685	3307	990	2645	3197	2846	1458	1297	814	770	613	439	1114	1779	395	1237	1000	1218	1307	1230	933	1562	972	613	1844	1337	456	1272	1834
	71	GTAAGGTGCTCCGCACAAATGCGGAACTTACTCTCC	2429	2762	1152	2139	1604	912	2624	1779	813	3178	3200	2134	1973	2572	1881	1412	1512	1704	2434	2451	771	2248	2990	2594	1089	1036	634	794	545	420	1004	1239	328	1050	1039	1214	1187	1057	638	1250	922	622	1773	1206	411	1307	1468
	72	TGAGGTGCTCGGAATCACAATTCGGAACTCAAAATC	1871	2133	1267	1782	1517	863	2382	2203	922	3047	2546	2116	1504	2075	1792	1198	1663	1441	1841	2757	848	2201	2182	2144	1054	889	622	580	498	394	714	1334	380	987	824	1041	1079	1068	845	1185	895	581	1548	1248	481	1384	1477
	73	CAACGGTGCTCTCGCGATACGAGAACTTGAATGTCA	2622	2943	1577	2500	1723	999	2776	1875	766	2893	3499	2334	2051	2668	1582	1307	1291	1287	1643	2303	706	2256	2223	2255	1102	1107	617	654	432	342	731	1121	253	1046	977	1022	1461	1216	968	1373	1046	540	1599	1177	419	1176	1491
	74	CAGGTGCTCGCGACTTATTTGCGCGAACTGATGATG	2234	2349	1373	1937	1694	1023	2560	1622	802	3283	3050	2433	1949	2341	1928	1429	1646	1600	2280	2240	831	2436	2779	2526	1118	1036	721	681	563	444	950	1044	365	1162	935	1152	1166	1054	799	1117	1010	663	1698	1125	450	1404	1324
	75	ATAGGAACGCTTAAAGCGGTGCTCCTATATCAGTCT	2182	2481	1354	1993	1679	1043	2747	2213	1015	3207	2765	2206	1534	2155	1684	1411	1627	1498	1950	2552	871	2150	2377	2268	1201	894	660	591	582	381	819	1534	353	1143	833	1107	1230	928	993	1374	910	685	1715	1331	520	1355	1667
	76	ATGGTGCTCAGATAAGAAATTAAATGAACTAACGTC	1948	2316	1441	1994	1888	903	2724	2443	953	2835	2510	2191	1817	2529	2217	1907	1767	1465	2046	2863	1058	2767	2535	2423	1042	1008	870	647	623	467	908	1477	409	1092	1007	1082	1161	1099	1264	1246	1101	702	1557	1436	590	1282	1647
	77	GCGGTGCTCGGATTTAATCGATCGGAACCAATTAGC	1323	2161	1272	1721	1554	924	2722	1877	914	3022	2560	2638	1449	2244	1901	1618	1665	1546	2065	2440	1027	2253	2557	2991	806	944	713	580	567	413	846	1213	413	1120	766	1181	796	1000	872	1134	802	649	1407	1082	437	1181	1332
	78	TAAGGTGCTCTTCAAGCTCTGAAGAACTTACTGTCG	1921	2250	1385	2019	1744	864	2862	2165	811	3156	2891	2201	1615	2305	1795	1719	1570	1328	2027	2589	829	2350	2454	2105	1014	1014	667	591	547	478	842	1300	378	1094	961	1011	1197	1003	1047	1290	1016	605	1625	1358	509	1203	1622
	79	GAAGGTGCTCTAGCGATCAGTTACGCTGGAACTCAT	1791	2008	1356	1642	1571	963	1824	1701	670	2217	3050	1964	2254	2407	2269	2197	1979	1607	2415	2528	905	2711	3502	2629	1022	1037	783	842	614	504	852	830	292	1236	1248	1103	976	872	684	941	763	566	1146	924	349	925	1345
	80	GAGGTGCTCTGTGTTATTTCCCACGGAACCAATGGC	1914	2194	1370	1766	1631	992	2081	1881	766	2592	2817	2231	1681	2293	1452	921	1181	1240	1637	2346	819	2391	2201	2262	824	882	601	579	480	404	620	927	241	1093	875	1031	1218	998	732	870	938	620	1436	1211	409	1174	1279
	81	GTGGTGCTCCGGCTTTTTGGCCGGAACCAACGTCGG	1763	2218	1128	1347	1048	849	1585	1069	434	1716	1980	1604	1884	2867	1267	1714	1362	1636	2063	1769	778	2259	2542	1862	709	695	524	781	572	464	632	715	241	728	880	957	909	577	530	707	608	403	844	693	280	679	989
	82	TCAAGGTGCTCGGACAAGTTCGGAACTTGCTTGTGC	1327	1861	1122	1589	1467	891	2232	1527	756	2027	2529	1985	1566	1873	1398	1103	1229	1220	1820	1697	570	1752	2431	2367	906	804	601	626	492	384	788	660	238	831	918	950	855	730	563	895	837	516	1284	893	341	895	1037
	83	CGATGGTGCTCTGCTTTCGCGGAACTCGCATGCCTC	1864	2223	1480	1296	1155	961	1852	1410	531	2117	1871	1710	1626	2609	1534	1435	1366	1684	2166	2118	927	2651	2061	1990	774	766	575	715	606	455	699	822	232	834	750	962	932	689	776	806	789	403	984	861	364	835	990
	84	GCACGGTGCTCTGTTTGTACGGAACTGCAATGTACC	2166	2485	1521	2108	1763	940	2237	1723	651	2511	2679	2006	1905	2791	1621	1323	1270	1349	1873	1969	696	2366	2593	2362	870	1019	596	626	501	432	810	811	261	1067	1060	948	1261	1140	817	1043	1055	536	1360	975	315	1011	1189
	85	AGGTGCTCCGTAAGTAAAGGCTTCGGAACTATGGCC	1951	1993	1609	1596	1291	1287	2122	1883	771	2741	2758	2007	1890	2094	1846	975	1464	1671	2136	2485	933	2488	2420	2642	897	872	704	619	618	533	936	1034	350	1125	887	1077	1061	883	733	767	826	710	1382	1056	423	1039	1016
	86	AACGGTGCTCTGCGTTTCATTGCGGAACTTAATCGC	1955	1939	1115	1616	1385	851	2343	1675	746	2362	2487	1627	1631	1961	1667	1473	1489	1355	1778	2076	608	1807	2340	2268	1105	892	558	555	423	345	708	1055	268	932	853	908	923	867	718	1177	661	532	1268	943	306	904	1475
	87	TACCGCGACCCTGCTTCAGCTTGTTCGATCGGTTGC	1775	1579	827	1293	1074	898	1655	1895	528	2015	1724	2087	1786	2086	1362	894	1210	1090	1499	2043	707	1604	1797	2807	592	608	631	718	471	327	627	678	157	685	574	747	934	904	514	557	754	473	947	902	325	1026	747
	88	CGTGCTCATCAATGGTGCGCACAGCATTTTAGTGTC	1437	1228	1090	1465	1394	699	2162	1998	669	2255	2068	1762	1631	1861	1597	915	1616	1057	1467	2369	696	2218	1678	2411	1046	737	813	514	516	307	805	1052	254	823	604	402	341	848	821	779	829	355	1108	1016	202	1120	890
	89	GAGGTGCTCCGGTATGTTCTACTGGAACTTGATCGC	1258	1469	925	1347	1095	784	1730	1143	510	2016	2155	1658	2222	1566	1532	1115	1082	1362	1726	1642	541	1773	3310	1907	1003	689	516	593	420	418	753	772	244	958	997	942	783	668	484	700	561	548	1079	760	328	922	976
	90	TAGGTGCTCCGCTCTAGCAATAGCGCGGAACTATGC	1599	1588	844	1123	781	720	1559	1026	425	1727	1978	1578	1659	1647	1230	791	935	1420	1759	1782	526	1464	2230	1936	878	705	418	557	337	325	512	665	189	663	643	1026	787	666	310	640	533	364	1220	704	260	715	1005
	91	TTAGGGTGCTCCAATTAATGGAACCTACAGTGTTTT	1514	1864	1242	1530	1263	699	1964	1597	667	1862	1893	1780	1524	2291	1556	1936	1484	1178	1588	1918	683	2018	2394	2049	801	813	625	510	511	409	774	984	319	867	890	807	848	741	828	810	798	432	966	1048	344	901	1120
	92	TAGGTGCTCGTGCGTTAAGAAAGCAGGAACTAAGTC	1323	1716	1109	1313	1389	624	1954	1632	768	2545	2061	1741	1203	1649	1460	1204	1271	1177	1605	2190	770	1943	1915	1907	862	812	681	540	503	381	817	1192	353	1124	786	1168	949	832	868	974	828	535	1394	1025	347	1236	1292
	93	GACGACCTTTTGTCAAGACACAATCGTTCGATTCAC	1340	1264	978	1469	1427	745	1943	2451	744	1992	1485	1910	1484	1783	1644	1179	1436	854	1247	2241	695	1533	1525	2500	728	554	551	476	393	237	686	1005	253	655	475	621	743	1001	886	806	750	413	955	953	312	981	828
	94	GTTATGGTGCTCATCAGAACTAACAATGTGCCA	1421	1606	1234	1451	1301	585	1907	1641	617	1946	2112	1590	1373	1895	1492	1457	1196	937	1387	1692	630	1851	2003	1704	644	786	519	406	378	289	702	814	255	787	813	752	805	748	849	853	757	478	1109	906	310	883	1195
	95	TGACGCCCATCACAAGGTGTGCGTCCCACATCTTTC	1329	1372	904	1238	969	600	1601	1197	362	1628	1527	1578	1447	2507	1114	1131	1109	1197	1574	1743	476	2092	1607	1785	649	663	516	597	558	388	687	770	200	791	555	409	260	538	549	567	654	313	734	794	140	768	673
	96	CCACGCGATGGTGCTCCGTGTTTCCACGGAACTCGC	900	1361	542	958	730	494	1120	743	302	746	1345	975	987	1880	658	1195	799	1179	1186	956	307	1398	1846	1284	460	420	310	606	505	297	504	389	146	531	737	513	443	429	270	547	433	260	556	467	176	429	713
	97	TATGAACTTATGCGCTTTAACGATATCATAATTTCC	935	1011	623	722	860	311	945	1672	491	990	867	952	540	1187	771	607	815	540	592	1227	332	978	751	1084	537	651	254	330	307	203	348	942	183	398	257	1072	1409	445	324	335	402	268	402	639	452	811	555
	98	CACGGTGCTCCATCATCGAAATGATGGAACTGAGTC	1318	1523	840	1176	1094	539	1675	1165	571	2166	2112	1522	1115	1421	1299	829	1053	919	1581	1597	515	1210	2108	1568	785	674	396	448	314	222	536	728	195	717	526	755	699	564	425	709	520	327	1104	666	254	737	1014
	99	AAGGTGCTCTTGTGAGCTATCTCACTGGAACTTATC	1356	1479	946	1374	1140	613	1893	1576	585	1942	1920	1478	1313	1496	1329	1229	1158	1005	1460	1660	540	1428	2160	1640	817	677	459	445	352	307	629	932	240	704	742	806	823	720	621	925	634	385	1093	943	351	962	1159
	100	GAGGTGCTCTGTCCTTATTGGGAAGAACCAATGTTC	1351	1625	1078	1259	1153	589	1708	1456	660	1896	1815	1540	1182	1742	1272	1054	1114	975	1311	1793	616	1665	1638	1579	729	678	486	454	422	301	593	901	256	757	632	716	821	728	762	818	695	430	1142	969	386	968	967
	101	ACGGTGCTCGACGATAGAAGTACGTCGAACTAATGC	1461	1512	863	1267	1093	626	1808	1125	524	2268	2160	1502	1242	1423	1222	847	1068	861	1424	1543	516	1400	1870	1583	877	647	392	444	301	239	532	756	203	660	542	745	798	721	551	862	573	397	1182	698	270	904	1160
	102	AACGGCATGGTGCTTCAAAAGTACTTTGAAACTGGC	939	1505	984	1379	1082	634	1843	1350	579	1345	1945	1504	1105	1566	1227	1183	1010	1066	1603	1360	514	1521	1755	1484	554	613	445	414	419	253	640	595	204	692	722	610	603	600	635	705	540	383	843	734	251	588	975
	103	GCAATGGTGCTCCAGTAACCCTGGAACTTGCGACTA	1456	2016	1151	1431	1031	690	1464	1233	457	1804	1794	1621	1425	2048	1264	1028	840	1236	1423	1515	592	1915	1726	1956	510	706	521	460	389	319	511	555	174	720	610	746	750	629	537	586	711	345	784	687	245	675	619
	104	ACGGTGCTCCGTTGCGCATGTCTTGACGGAACTAAT	1457	1690	1112	1186	965	718	1219	1164	534	1555	1699	1341	1514	1911	1157	1174	1026	1055	1667	1582	476	1707	2062	1891	642	736	525	582	433	351	679	573	178	822	741	846	694	600	430	581	515	336	765	684	266	666	721
	105	ATGGTGCTCATGTTTTTTGACATGAACTAATGCCTT	973	1272	772	1062	942	440	1594	1241	538	1920	1686	1243	1132	1402	1277	1416	1202	1076	1573	1549	632	1665	2033	1578	589	602	466	424	390	231	655	922	256	721	747	750	514	481	606	640	594	310	918	818	287	670	957
	106	AACGGTGCTCCGGCGCAAACCGGAACTTAATGCCTA	1748	2068	1154	1089	924	718	1330	1250	476	1893	1556	1646	1128	2062	957	744	727	1013	1215	1690	627	1845	1146	1403	470	523	422	414	364	274	407	614	159	598	480	622	834	614	547	529	626	350	801	728	306	689	727
	107	GTGGTGCTCACCCATAATTTGGTGAACCAATGTCAG	1119	1436	996	1378	1209	428	1476	1014	447	1745	1971	1260	1328	1732	1194	1253	1055	704	1364	1281	539	1565	1921	1424	750	804	448	579	396	252	633	545	192	708	712	680	875	654	591	774	612	364	906	635	190	626	920
	108	AGGTGCTCTCATCAGTTCTATGATGGAACTAATCGC	1280	1300	740	1159	1058	550	1585	1077	466	1937	1673	1173	1028	1248	1066	1011	1149	904	1345	1432	519	1382	1626	1387	706	573	385	439	300	225	546	923	219	633	506	713	664	647	568	859	508	380	1011	761	247	724	1065
	109	GAGGTGCTCCATGGCTAAGACCTTGGAACCAATGCT	841	1472	963	769	845	486	1213	1435	571	1986	1284	1649	971	1487	1031	863	850	1091	1660	1576	685	1617	1427	1610	393	571	487	450	389	304	540	544	244	573	482	758	565	437	604	414	583	409	837	811	271	753	546
	110	TACACGACCCTACGATATGTTTGTTCGATTGTACTC	1146	1004	886	1176	1025	524	1601	1859	582	1628	1473	1378	1432	1528	1451	1060	1199	692	1101	1572	539	1192	1578	2069	654	485	531	436	342	232	628	662	204	620	523	515	657	699	720	661	698	363	742	763	260	839	842
	111	TCATGGTGCTCCGATTGCTCTCGGAACTGAAGTCTT	1224	1604	1007	1163	1113	750	1610	1219	606	1923	1601	1452	1212	1541	1446	1225	1208	1183	1450	1714	635	1702	1969	1880	713	679	489	479	428	319	620	769	262	816	689	829	607	606	558	688	565	406	863	732	297	762	820
	112	TCTGGTGCTCTGTTGCCTTTACGCGCGGAACAGGAT	1178	1427	974	1027	886	568	1370	1017	478	1649	1438	1302	1177	1567	1198	994	960	1133	1528	1420	596	1723	1747	1608	490	677	468	483	445	264	607	569	236	692	579	714	667	539	435	500	507	353	838	689	283	690	614
	113	GATGGTGCTCCGCTGAAACCTGATGCGGAACTCAAT	1153	1440	1002	1001	1004	534	1039	923	426	1463	1554	1332	1446	1648	1141	961	960	1163	1604	1461	462	1768	1698	1727	538	666	517	585	480	341	605	509	160	790	688	807	644	515	422	517	610	391	862	590	225	682	680
	114	GACGGTGCTCATGTATTACGTTACTGAACTCATGCC	1127	1198	755	1130	918	465	1547	1119	551	1688	1625	1255	1052	1224	1148	1020	943	768	1230	1440	432	1157	1534	1351	656	562	388	387	294	232	526	717	201	653	543	614	680	595	539	730	525	379	923	667	259	664	875
	115	GTGCCGACACAACTCGTCTCGCGAACTTTTCACAGC	1055	1478	896	1114	945	785	1101	1095	425	1158	1602	1251	1092	1717	1089	917	1003	1033	1267	1286	454	1599	1369	1743	406	594	479	454	405	299	433	476	141	587	558	554	553	544	428	423	557	354	669	509	176	445	468
	116	CATGGTGCTCCTGATAATCAGGAACTGGTGTCGATT	1230	1320	924	1130	995	530	1422	966	380	1467	1596	1131	1314	1433	1160	1531	984	920	1234	1198	464	1469	1991	1350	685	619	465	455	327	263	607	601	183	676	763	662	725	541	590	676	562	342	732	643	214	601	851
	117	GCGGTGCTCCAGCGATTACACCTCTCTGGAACCAAT	1133	1393	881	807	695	553	910	862	371	1163	1094	1217	1187	1774	1012	828	782	1002	1405	1329	460	1608	1234	1433	493	602	464	470	401	328	454	462	184	582	462	702	594	464	409	460	394	261	515	485	254	537	562
	118	GCTGGTGCTCCATGAATGAACTTCTTGGAACCAAT	1094	1203	798	858	676	459	1351	1068	541	1409	1456	1158	1319	1491	1325	1179	1078	949	1499	1604	565	1634	1915	1758	744	666	456	418	256	278	615	751	271	746	611	761	533	561	485	514	352	275	701	626	231	674	774
	119	TATGGTGCTCCGTTACTTTTGTGGCGGAACTAATTC	1051	1231	697	953	1134	409	1385	1187	542	1697	1614	1216	823	1101	1166	986	1119	911	1295	1539	504	1186	1756	1501	619	516	388	369	296	203	553	835	237	646	532	654	508	460	502	735	454	331	927	640	292	666	993
	120	ATGGTGCTCTCGCGAACATATTCCGGAACTGATCTC	965	1266	890	1137	1135	489	1405	1170	461	1614	1447	1160	997	1524	1148	1056	980	919	1283	1423	525	1409	1518	1379	634	594	469	339	379	272	575	698	226	663	565	616	536	574	580	642	574	355	769	643	249	620	694
	121	CGATATATGTCGCCGGTACTGTCAATACATACTATG	1155	856	574	872	1202	530	1317	1312	360	977	1285	1066	1367	1177	1237	1035	1497	676	1154	1455	564	1222	2156	1945	608	572	606	407	396	280	665	639	209	548	644	508	565	629	503	482	472	300	619	644	230	405	568
	122	CAGGTGCTCCTACCGGCAACGGATGGAACTAGTGTC	1163	1375	726	815	714	533	983	793	376	1235	1165	1251	825	1493	661	610	615	833	915	1155	483	1294	1080	1033	419	416	292	412	341	268	317	480	137	418	394	525	578	490	426	495	468	250	574	528	185	540	662
	123	GCATGGTGCTCATCTTTCCCTGATGAACTGCTTGTC	1121	1151	683	1014	829	525	1358	1118	548	1729	1552	1192	889	1123	891	584	779	723	1059	1336	453	1127	1340	1237	607	460	310	348	239	224	432	702	182	602	443	580	596	536	381	563	386	266	887	615	246	749	853
	124	CAGGTGCTCGAGCGACATATTAGCTGGAACTGAACC	1191	1185	724	908	870	562	1071	986	456	1736	1601	1233	984	1169	925	590	667	814	1104	1374	445	1249	1367	1304	489	456	340	322	257	195	457	507	150	555	437	622	547	529	344	496	424	296	719	612	263	679	595
	125	AAAGGTGCTCGATGCTAATGCTAGAACTTAATGACC	1250	1302	736	1174	933	449	1386	1014	439	1278	1535	1028	1052	1357	916	1012	781	670	1059	1116	444	1093	1413	1086	587	575	344	369	291	181	454	636	178	554	558	614	661	607	563	725	553	364	831	637	220	567	895
	126	GCATGAACGGATGGTGCTCCGATGTTATCGGAACTCC	812	1357	591	893	596	473	926	567	242	866	1197	868	1121	1633	1053	1092	845	861	1392	1120	372	1237	1872	1451	489	679	425	542	294	207	595	398	161	572	634	630	429	513	260	477	381	234	605	388	137	397	573
	127	CAACGGAACTGTGCCTTTTTACGCACATGGTGCTCG	890	992	691	813	801	566	1047	857	456	1126	1447	1015	962	947	1108	863	1027	1034	1418	1199	415	1256	1829	1489	529	419	383	436	313	224	575	454	191	608	537	642	403	422	362	413	327	309	665	473	171	546	634
	128	TGAATGGTGCTCCTTTGACAAAAGGAACTTCAAACT	943	1289	863	1002	833	380	1356	1093	424	1256	1364	1048	959	1556	923	1145	883	745	1093	1155	355	1258	1518	1253	501	605	405	357	329	232	488	643	193	573	598	539	598	552	554	567	451	310	758	660	207	540	762
	129	ACGACCCGACACAAGGTGATTTGTTCGATTAGTGCC	941	922	730	849	782	411	1363	1339	428	1391	1082	1115	1176	1200	1138	718	942	566	939	1355	477	1105	1227	1741	547	387	453	327	295	159	476	602	173	490	394	449	468	606	566	396	466	230	658	604	242	649	544
	130	TGACGGTGCTCCGATAACGGAACTCAAATGCCATTC	1150	1116	730	1024	875	495	1207	967	419	1604	1373	1126	854	1246	798	727	791	689	938	1100	381	1221	1249	1015	441	506	333	276	309	188	380	521	173	564	450	493	567	504	443	519	502	272	762	641	195	580	698
	131	CTTGTCATCAGAAACGCGCTAGTTTCGCATTCTGTC	420	503	371	429	442	217	483	656	487	999	861	864	987	1262	1287	668	987	536	829	3453	1759	2295	3074	4545	1338	995	1213	1063	651	401	935	2097	277	635	336	716	242	449	227	165	205	126	264	350	152	269	290
	132	GCATGGTGCTCCGTCTAAAACGGAACTGCATACTTC	901	1229	674	1036	828	393	1182	990	487	1331	1436	1093	877	1252	956	738	775	690	923	1111	346	1190	1334	1164	452	538	323	304	268	189	435	523	133	535	537	462	505	428	441	548	477	298	710	559	211	534	561
	133	GACAGGAACCTGAGCGTGTAACTCAGTGGTGCTCGT	1012	1043	542	656	543	543	857	770	330	1075	1172	998	958	945	836	721	654	998	1031	1119	350	1086	1501	1264	440	431	301	368	278	217	438	399	125	481	422	602	414	350	231	392	281	226	554	455	156	467	542
	134	GCGGTGCTCCGCAAAAGAAGCGGAACCAATGTCTGC	916	1095	723	819	530	414	873	513	199	908	1159	997	928	1475	615	744	487	646	948	812	322	1083	1265	1089	388	438	330	394	254	194	360	280	65	416	448	484	503	398	297	404	362	232	492	314	154	412	533
	135	GCGAGGTGCTCCAGAGTCTTAACTGGAACCGCATGC	1167	1196	642	661	572	503	710	599	310	1325	953	1076	797	1068	662	570	562	921	885	1182	442	973	933	1068	449	406	248	340	235	224	252	417	131	349	256	671	525	421	264	423	316	228	483	449	202	534	493
	136	AGGTGCTCGTGTCAGTTCATGATAGGAACTGTGTTC	812	928	562	822	727	347	1152	797	360	1314	1248	950	913	1073	1003	877	961	732	950	1052	419	1065	1452	1180	588	507	342	368	293	203	518	643	161	481	472	569	539	444	415	565	427	267	660	484	174	535	679
	137	AGGTGCTCTCAGACGAAACGTTCTGGAACTACTGTT	1022	1091	925	891	809	461	1150	1068	451	1673	1439	1249	994	1082	1061	796	767	707	986	1258	450	1126	1294	1363	602	536	399	307	268	224	437	613	169	538	450	609	506	485	594	587	428	302	741	616	183	668	720
	138	ACGGTGCTCTCGCAACATCTCATTTGCGGAACTAAT	872	1130	610	901	772	329	1064	872	403	1022	1187	809	996	1128	875	933	903	687	1208	1094	387	1109	1340	977	575	579	390	342	294	238	592	518	200	553	538	477	472	450	403	493	454	202	609	449	157	435	571
	139	GACGGTGCTCCGGTATATACAAACTGGAACTCATGC	950	1118	751	902	861	380	1006	662	371	1155	1247	967	988	1251	1004	1035	851	716	1042	764	359	1160	1607	1179	554	579	407	354	324	265	416	341	150	521	531	484	507	559	420	514	452	249	486	317	183	460	612
	140	AGGTGCTCGGTTAATCATCTGAACGGAACTAGTGCC	842	859	625	750	807	396	994	855	363	1293	1289	931	1013	977	944	837	803	827	1121	1119	441	1131	1491	1176	599	443	336	423	321	263	497	544	176	586	511	539	469	394	380	473	412	258	712	460	193	518	618
	141	GAGGTGCTCCGTGTCTTCGCACGGAACTCACATACC	906	1042	503	609	404	412	776	542	232	965	915	874	673	1026	537	406	419	684	865	993	288	898	887	776	301	319	196	263	230	179	284	353	92	298	266	457	476	340	202	312	299	181	561	375	151	457	475
	142	GCGGTGCTCCTCTCTATCAGAGGAACCAATGTTTAC	1018	1200	695	887	714	382	977	665	288	1293	1314	1051	931	1169	787	652	624	663	1041	1055	325	1143	1207	1149	486	583	313	359	299	218	380	485	147	519	420	592	600	524	354	458	469	260	728	545	222	557	519
	143	CCACCCTCCGTGTAGACTAAGGACTGTTGGATTGC	654	645	397	505	446	265	492	645	243	766	682	710	346	781	372	245	388	392	357	668	218	706	496	760	266	391	181	247	159	183	204	405	90	258	162	710	1062	363	165	289	310	119	323	415	326	616	366
	144	AAACAGGTGCTCCGTAAATTCGGAACTGCAATGCCC	952	1293	770	1066	813	442	1345	910	384	1333	1439	1048	937	1292	810	934	686	736	953	983	303	1098	1392	1123	559	478	304	333	273	245	451	422	136	495	527	530	535	518	375	619	456	323	718	481	178	541	734
	145	GTGGTGCTCTGATCTTCATAATCAGAACCAATGTGT	937	1005	512	803	658	381	1112	779	344	1272	1296	943	772	989	749	680	708	620	831	1014	318	915	1210	1012	509	482	302	330	215	194	349	511	138	492	418	515	498	466	423	569	381	265	729	521	171	586	695
	146	GTATAGCGGTGCTCATAATGAACCTATACACATCGC	658	955	585	956	666	342	1233	797	351	1023	1231	827	715	1064	635	739	576	513	708	805	257	833	1087	821	410	385	318	289	215	175	400	497	136	354	449	373	454	386	470	536	519	253	626	489	201	457	608
	147	CAAATGGTGCTCTGGCCTAATCGCTGGAACTTTGAT	995	1175	700	972	716	455	1086	889	364	1111	1266	974	830	1192	891	1040	773	683	979	1015	334	1090	1359	1091	530	525	351	383	285	243	473	440	173	526	558	475	439	463	358	476	342	264	564	437	160	488	611
	148	ACAATGGTGCTCCACACTCAAGTGGAACTTGTTATG	908	1084	604	912	789	415	1132	763	295	1082	1332	815	880	1173	873	1093	835	752	870	1009	356	1101	1556	1192	543	491	289	339	254	193	409	552	153	476	525	457	466	359	386	589	435	256	600	470	167	441	717
	149	AACGTATGGTGCTCCTTCCGTGCAGGACGGAACTAC	869	1042	576	676	513	467	672	559	217	871	1136	871	899	1010	668	635	560	738	1186	745	304	782	1303	1146	308	353	320	366	275	191	402	276	118	396	431	476	420	400	240	334	278	196	529	372	144	312	449
	150	CGACGAACGGTGCTCCGCTCTTCAAAACGGAACTTC	778	1143	633	711	570	437	816	820	385	1136	1087	940	871	1408	827	793	670	818	1057	1050	319	1029	1280	1167	336	438	330	292	298	213	409	380	144	445	472	479	370	406	274	377	330	210	502	468	186	400	429
	151	GCTATGGTGCTCCACTCTTTCAAGTGGAACTAGATC	906	1067	535	753	667	358	1007	714	374	1403	1316	950	897	1059	1112	776	999	791	1093	1219	356	957	1635	1211	630	461	283	280	191	178	371	528	162	493	384	608	371	443	341	559	258	226	633	445	155	493	711
	152	GTTAGGTGCTTGACCAACACAATGGCCAAACTCAAT	803	841	530	676	609	351	834	566	316	742	956	696	822	1003	809	743	708	600	828	885	254	911	1226	1058	476	468	267	281	248	162	406	435	129	516	443	464	361	411	273	408	290	228	517	405	162	388	579
	153	ATGAGGTGCTCTACGGTGTCGTGGAACTTACAATGC	823	945	616	770	686	366	1021	728	279	1178	1184	921	760	848	653	656	520	558	794	936	268	978	1105	883	381	411	225	265	185	160	342	351	110	384	426	420	466	429	308	482	371	230	616	411	161	443	586
	154	AATGGTGCTCCGTACCTCGATACGGAACTTGATGTC	814	888	509	704	635	350	784	665	298	1018	1097	794	618	771	609	404	471	512	689	920	294	730	1042	897	375	326	232	240	168	127	267	373	131	366	328	370	427	371	258	459	317	233	618	438	161	431	553
	155	AGGTGCTCGAGCTGAACAACAACTGGAACTAATCTC	694	968	644	788	724	319	904	890	409	1178	1011	902	731	873	709	652	597	527	825	922	361	974	909	929	358	377	310	234	219	156	350	447	138	442	380	421	447	417	449	436	439	248	531	466	171	512	486
	156	CACGACCCTGCAATAATGCTTGTTCGATTGAAAACC	795	789	525	797	800	359	1049	1194	354	1187	868	879	895	1081	957	622	758	442	692	1207	390	894	892	1312	397	332	309	321	240	114	367	507	123	331	282	306	441	475	507	383	480	228	445	521	161	569	434
	157	TGGGTGCTCGGCGTTATTTCGCGGAACCATTTGCCC	817	787	599	575	462	438	754	472	220	960	1019	830	825	864	693	535	572	903	950	834	358	1172	931	1023	356	305	271	362	255	239	332	332	130	510	292	483	415	273	270	337	290	252	463	381	149	402	435
	158	ACGGTGCTCACTAGATGATTTCGGTGAACTATTGTG	716	730	655	596	708	406	968	774	390	1254	1040	911	830	840	1048	812	788	654	1100	1101	414	1029	1133	1127	532	432	371	333	245	206	436	473	161	476	381	584	388	350	374	417	363	256	626	422	189	517	570
	159	GCTTATCGTGTCTTGGTACTGTCAGCACATACTATG	781	538	442	587	809	418	874	801	227	646	761	855	823	728	914	633	942	405	649	782	353	698	1256	1186	379	349	408	242	275	195	425	524	139	332	364	351	413	386	353	358	295	178	450	420	129	255	374
	160	CGAATGGTGCTACACGTATATCCGCGTAACTTCGAT	843	890	465	755	650	303	849	702	343	972	1092	770	886	866	808	807	811	608	906	920	260	789	1212	1075	458	402	255	309	216	180	373	488	135	466	417	476	393	291	375	457	306	235	569	406	181	403	591
	161	TGTAAGGTGCTCCGACGATGTCGGAACTACATGCCT	854	1008	622	723	571	447	958	694	376	1115	1257	779	832	1013	883	667	627	710	1058	943	307	899	1396	1104	376	407	302	298	245	155	366	315	132	474	395	482	352	339	288	369	327	239	648	468	160	420	463
	162	AAGGTGCTCGGTAACGCAGTCTACGGAACTTGTGTC	787	883	493	691	652	298	888	740	319	1229	1213	928	762	790	586	437	523	533	841	924	303	903	1047	970	399	379	240	247	193	147	314	358	104	406	374	457	444	379	280	387	387	217	601	401	156	503	508
	163	AGGTGCTCTCGATGTTCTACACCGGAACTAACGTC	707	974	562	746	633	314	844	770	315	1294	1126	884	663	885	704	520	581	498	853	930	345	987	992	856	423	392	272	267	232	148	352	431	131	495	393	453	466	429	290	406	390	219	612	433	175	449	559
	164	GTGGTGCTCCTCTGATAATCTCATTGGAACCAACTC	818	767	508	633	621	368	921	647	309	1161	1027	771	875	1001	789	847	905	651	955	1022	366	899	1599	1163	526	475	286	335	243	196	390	394	149	435	439	489	372	379	285	460	297	197	500	390	154	490	653
	165	GACGGTGCTCTCTAATTAAAGGGAACTCAACTGCTC	851	937	547	811	740	373	1038	743	333	1255	1114	797	655	1057	728	667	659	558	756	1001	383	978	1059	903	503	374	313	289	243	150	353	548	155	428	393	429	489	412	367	564	388	230	654	524	230	541	617
	166	GAATGCTACGACCTAAATACCGTTCGATTAGCTCGC	670	529	411	668	703	335	841	892	303	790	750	775	929	893	810	753	800	474	634	836	302	777	1058	1276	385	286	311	321	227	133	342	413	124	360	338	354	344	409	400	367	333	227	438	407	152	476	457
	167	CTTTGAAGAAAAACACCGGCTATTTCTGTGCTTCAC	678	746	545	748	757	360	947	929	352	979	904	905	683	1015	887	824	796	625	767	870	363	1027	1107	1230	317	389	313	351	283	180	435	361	170	358	424	356	412	368	355	431	373	235	451	362	178	331	505
	168	TCAAGGTGCTCTTGTTCTACTGGAACTTGCTATTGC	722	803	431	710	639	308	986	594	279	866	1131	667	733	901	692	775	759	544	822	761	241	900	1261	913	441	381	250	257	176	144	340	392	107	343	439	360	384	317	324	531	347	212	492	358	139	335	623
	169	CATGGTGCTCGGTTTAAAGACTTAACGGAACTGAAT	756	797	626	753	714	375	931	806	396	993	981	801	755	917	855	813	776	639	948	985	366	1070	1071	1002	461	413	323	258	247	184	397	491	141	449	437	507	369	348	409	392	336	226	497	431	197	388	617
	170	TGAGATGGTGCTCCAGTACAGAACTGGAACTCTCAT	712	995	651	773	618	394	921	681	287	750	1051	772	759	916	808	774	693	622	946	843	257	818	1270	962	513	406	267	290	223	154	411	364	120	402	464	452	400	368	285	437	348	217	481	423	130	360	587
	171	GTTCGATTCAGACTGTTTCTGACGACCCGAGTCTAG	638	625	535	680	577	395	890	951	319	893	902	856	881	956	1092	832	948	575	894	1039	353	914	1404	1587	361	301	376	299	243	166	443	376	145	419	458	384	304	389	428	281	333	250	431	418	178	513	539
	172	AACACGGGAACAACTTGCGCCGTAATCCGCATCCGT	884	1069	534	781	676	470	990	727	303	679	1029	950	743	1061	537	492	602	730	1134	765	237	1064	963	1017	221	307	194	289	297	168	398	298	100	327	566	369	450	331	218	275	273	183	589	412	167	336	418
	173	ACGGTGCTCACGTGTGCCACCGCGTGAACTAATGTG	877	1002	483	546	429	314	669	462	170	845	858	803	568	956	436	346	356	517	593	681	270	748	644	595	287	269	184	222	199	156	171	268	59	261	200	304	367	296	222	309	265	178	362	312	124	325	358
	174	ACGGTGCTCTCGCCAATAAACGCGAGAACTAATTTC	951	973	532	728	627	301	914	735	313	1160	1193	872	691	873	641	540	567	438	762	952	291	764	960	844	468	388	233	243	170	128	312	467	110	381	349	438	465	436	292	485	343	194	658	403	158	442	610
	175	CCGCAACGGTGCTCATTAAGAACTTGCGGAACCCGC	833	1031	598	741	522	343	779	543	182	839	1080	791	764	1093	524	575	429	538	739	698	245	914	966	812	316	337	206	260	230	164	241	239	78	265	370	333	551	385	252	359	353	167	418	334	131	330	478
	176	CAAAAGGTGCTCCGTAAATACGGAACTTTGCACTGC	447	812	411	768	540	297	900	499	240	704	1106	751	682	903	575	886	568	481	844	599	193	684	1237	840	358	352	226	292	194	123	402	307	99	335	493	331	347	353	306	465	334	207	506	320	113	321	608
	177	GCGTGTATGGTGCTCCAATTACGGAACTACATCCAAT	699	777	524	674	662	317	855	658	273	783	960	641	759	944	787	996	705	590	811	820	291	868	1193	949	405	397	325	311	235	204	379	412	149	492	414	412	356	320	347	377	314	249	427	417	148	363	494
	178	ACGGTGCTCTTCGCAGGCTTTGCTAAGAACTAATGA	817	1046	579	812	667	282	1061	776	417	1394	1320	934	666	1031	757	487	635	510	722	1021	423	777	885	897	374	402	338	261	212	153	304	547	129	419	292	398	398	503	354	488	317	215	627	507	196	436	557
	179	ATGGTGCTCCTCAGCCGAAATCGCTGTGGAACTAAT	727	930	608	716	681	363	764	727	331	921	1010	893	767	1031	773	564	655	614	906	890	278	1024	1095	1002	372	456	317	280	273	232	360	357	145	530	411	511	372	361	314	358	355	249	475	344	135	364	444
	180	TTGACGGTGCTCTTATGCATAATAAGAACTCATCAT	713	785	480	685	582	302	917	742	347	816	1006	723	738	850	692	805	692	508	856	901	315	892	1108	872	393	370	291	273	244	170	378	466	173	371	395	376	334	309	305	373	314	210	487	499	177	398	497
	181	GATGGTGCTCCGCAGCACTCTGCGGAACTCAATGAC	811	1050	477	588	413	351	640	459	202	858	885	775	594	927	424	315	335	530	583	762	276	828	609	608	300	257	172	239	166	154	172	280	55	266	259	332	443	311	190	311	255	146	390	344	119	315	402
	182	GGAACTTCAAGACTTTACTTGAACGGTGCTCCGAAC	1034	778	391	674	481	439	760	680	318	876	969	813	757	625	700	720	606	668	635	964	298	705	1015	1070	512	379	248	277	154	142	304	429	136	317	261	459	394	353	216	432	203	270	422	374	151	379	444
	183	AGGTGCTCTGTTAAACTTGAATTTACGGAACTAAGC	599	656	458	575	488	263	813	620	296	823	787	520	673	622	684	520	550	571	893	971	330	782	947	844	427	373	270	242	202	149	289	523	134	335	305	365	347	335	300	373	268	201	457	383	151	403	525
	184	ACGGTGCTCCGTAAAACTAGTGACGGAACTAATATC	797	932	538	741	560	324	955	721	311	975	1095	790	732	911	599	613	523	447	682	823	285	772	961	816	437	361	245	242	186	137	284	434	108	350	319	363	352	442	292	449	383	208	585	412	126	386	599
	185	AGTATGGATATGACAGATCCCTATCATAAGCATGCC	658	557	306	737	623	297	1140	841	259	840	894	776	824	881	634	601	709	424	647	876	262	847	919	1069	459	348	313	281	221	174	393	468	113	345	304	158	109	352	361	437	373	201	502	439	81	388	551
	186	GTTTGATTCAAGATCATATCTTGACAACCCCTGTTC	737	683	402	770	686	356	897	1022	332	893	765	779	676	830	715	502	648	353	527	941	301	686	753	1065	351	275	250	259	191	115	308	528	81	269	290	280	441	451	364	377	371	187	484	464	141	470	480
	187	TCGGCGTTGTCAGAAGACCGAAACTTAGACTGTGTT	257	296	167	287	258	125	273	362	250	785	547	469	729	989	870	698	920	434	771	2448	703	2531	3116	2496	837	1426	700	890	840	334	1315	1383	192	592	327	575	173	343	94	65	155	61	141	176	47	171	128
	188	ATGGTGCTCCGGTCGATCTCAACTGCCGGAACTAGT	624	773	481	458	415	365	590	484	222	631	719	792	681	936	555	577	458	615	924	721	252	933	907	872	269	270	200	274	201	177	324	226	96	345	307	439	318	261	199	261	216	158	347	313	97	317	319
	189	TGAACGCACGGTGCTCGATCGGTTCGATGGAACTGC	553	849	390	551	438	383	651	496	189	729	848	728	689	910	475	532	370	548	886	689	198	726	917	793	212	286	198	258	190	150	279	210	82	280	324	379	333	282	182	257	248	158	417	296	94	280	347
	190	CATATCTTGAATGAGCCTTGCGCCGAAATCCGCATC	774	1176	577	966	932	377	1244	726	372	827	1094	780	504	1005	645	560	650	597	815	684	280	829	908	839	234	288	158	197	241	123	383	359	121	333	555	378	467	378	372	471	363	183	700	523	157	354	624
	191	AACGGTGCTTCGCCGGTGTGGTGAAACTTAACGATC	768	834	432	628	539	294	742	557	289	973	994	761	659	864	650	530	561	602	783	885	321	858	921	890	364	379	236	198	158	156	319	386	110	429	335	424	397	379	224	335	292	207	570	373	154	411	472
	192	AACGGTGCTCGGTCTCCTCGACGGAACTTAATTGTC	860	1066	545	590	480	351	672	677	223	914	942	732	655	1044	474	306	367	429	638	798	257	766	681	683	249	332	218	209	153	125	156	262	64	312	279	330	496	394	210	342	332	173	465	379	138	352	339
	193	AAGGTGCTCACGACTTCTCACAAGCTGAACTTATTC	674	676	473	583	529	303	789	621	351	1008	911	710	637	755	764	588	569	562	766	891	331	771	1008	833	423	320	254	214	172	164	314	386	130	347	284	406	364	342	319	432	314	207	495	417	166	397	527
	194	ACGGTGCTCCCTCACATTAATAGTGAGGGAACTAAT	542	763	446	646	513	240	735	535	254	644	971	631	775	855	721	768	673	473	898	743	205	713	1221	977	376	366	212	254	186	145	394	369	119	401	427	394	365	272	255	336	258	177	417	287	103	303	558
	195	GTTCGATTGATCACCAGATGACCACGACCCTTGTGT	641	625	424	687	618	494	877	898	315	835	774	778	824	945	810	742	674	469	691	873	331	743	1048	1390	360	291	290	291	180	146	396	311	108	348	352	337	305	435	280	287	316	184	342	378	127	432	340
	196	AGGTGCTCCGTGGTACAGATACCCGGAACTAATTCG	838	933	495	655	484	355	769	574	243	1129	1046	864	700	905	596	419	448	568	701	874	252	827	844	845	313	400	213	221	190	145	229	309	83	378	304	418	484	374	234	326	301	177	476	356	134	392	379
	197	CAGGTGCTCGCTTTCTTTTCAAAGGGAACTGCAGCC	702	791	525	742	612	368	938	644	305	970	956	794	698	851	727	637	540	612	750	739	311	819	1041	902	367	389	246	226	173	149	318	375	107	340	398	389	358	313	281	405	286	202	487	384	117	367	473
	198	TCTGGTGCTCTGTCGCCTTTACGCGCGGAACAGGAT	699	793	487	514	391	300	642	398	203	741	776	669	643	896	469	545	432	594	718	732	315	864	802	719	257	278	217	264	208	131	266	269	97	312	297	292	370	245	217	217	241	200	343	324	127	286	307
	199	AATGGTGCTCCAACAACTTTACGCTGGAACTTAATC	711	712	478	671	594	296	831	615	325	977	1004	702	677	752	782	677	707	589	848	836	286	788	1132	895	532	356	299	258	183	163	368	434	126	425	351	451	329	328	306	400	245	198	469	370	148	389	565
	200	ACGGTGCTCGGACTTAAGCGTCGGAACTAATACGTT	670	890	483	580	472	353	723	669	295	1103	951	775	691	787	673	544	508	548	694	908	297	880	935	907	350	326	215	225	174	155	276	352	99	419	290	405	340	315	255	330	235	221	479	347	150	433	396
	201	CAGGTGCTCCAGCAATATAACTGGAACTGATGCCTT	612	759	460	704	580	285	799	621	263	899	870	712	725	746	605	686	569	590	725	751	301	781	1117	758	339	367	279	237	210	161	343	339	117	378	390	355	367	306	269	363	290	196	476	330	109	391	448
	202	ATGGTGCTCCTTGACGATGTATCAAGGAACTAACGC	549	695	357	567	546	294	854	592	225	804	792	568	631	716	620	599	589	509	763	709	225	694	993	857	350	325	206	242	158	148	320	360	98	363	347	371	306	259	266	341	288	194	528	345	121	349	426
	203	TCGTGTGCACGCACGTTGCTTTGCCCTAGTCACCAA	708	511	427	529	376	308	582	464	148	531	661	639	1070	1019	664	698	682	511	825	752	308	1004	942	1040	362	299	331	344	301	145	420	284	84	366	354	182	87	272	190	219	299	103	346	278	39	277	232
	204	GTTCGATTCGCGTTTTTCTAACGGACGACCCTTGTA	609	587	525	610	608	442	912	933	296	865	781	840	692	741	873	467	606	360	537	741	292	694	789	1143	279	255	285	189	179	133	277	370	95	265	235	220	279	415	424	296	286	143	349	371	125	438	442
	205	TGCTTTGGTCACCGGCCGAACTACGTGTGCGCTAGT	626	717	639	595	370	434	734	567	214	709	754	744	905	1280	800	744	543	565	852	756	296	995	952	910	325	256	332	308	246	214	333	310	85	301	316	156	109	253	308	264	265	158	346	329	47	332	302
	206	AGTGCTGAGTGCAGTCTCATCATCATAAGCATGGCC	596	480	449	674	556	286	993	751	264	857	821	789	866	887	734	560	841	574	780	957	404	1057	1033	1338	379	362	316	270	219	162	411	333	102	386	319	190	135	357	291	308	344	171	455	346	73	341	383
	207	ATGGTGCTCCACCCATTTACGGGTTGAACTAATGTA	662	805	482	584	504	212	806	631	285	965	881	680	508	811	576	534	492	450	618	736	244	725	896	760	314	301	205	160	143	126	239	340	124	311	312	270	322	297	297	356	328	163	441	333	132	335	460
	208	GGTTTCAATGTCCCGGTACTGTCATCACATACAATG	643	447	313	477	548	252	639	607	150	445	595	582	676	620	686	563	651	282	562	584	241	579	1021	1107	320	314	280	244	212	134	352	327	101	266	285	234	297	335	287	267	238	142	334	316	102	199	238
	209	CAAGGTGCTCCGCCTTTTCCGCGGAACTTGCTCGCC	621	831	340	469	330	305	609	352	160	560	665	535	516	872	342	323	309	459	465	567	200	607	695	504	254	237	125	186	137	123	161	230	51	188	210	229	309	233	160	315	177	118	291	192	101	207	353
	210	ACGGTGCTCCGGCTACTAAATCCGGAACTAATGTCA	757	935	568	687	562	359	646	500	276	917	1031	830	588	870	558	380	395	422	541	655	263	753	794	791	296	371	203	231	169	135	221	266	88	275	283	318	424	415	246	352	379	200	427	283	127	380	463
	211	TGGTGCTCGCTTCTGTAATGCAGATGGAACAAACTC	658	710	408	537	532	262	760	601	291	1102	887	682	493	586	612	478	565	500	634	761	257	736	764	802	382	372	251	175	142	93	266	422	119	278	276	334	348	360	285	417	279	195	557	387	142	339	490
	212	TTGAGCTCATCACCAGGTGCGTTCAGCACATCTTTC	487	512	379	652	401	253	873	658	227	828	802	636	590	788	562	432	588	405	593	843	213	809	749	855	339	298	258	211	236	147	321	435	113	346	266	155	112	284	279	321	278	166	458	411	77	333	428
	213	TAGGTGCTCATATTAGTGATAATCATGAACTAAGCC	650	600	370	446	430	323	679	478	267	636	791	664	652	603	626	591	565	426	726	726	223	643	900	808	364	318	220	219	185	125	320	374	92	373	336	362	270	286	279	390	261	164	528	361	122	348	499
	214	GAATGGTGCTCCAGTGGTATAGAGCTGGAACTTCGT	626	585	365	503	452	303	697	538	204	722	844	588	741	687	578	705	530	438	846	569	202	669	1223	846	341	291	224	246	216	128	334	288	102	320	354	379	288	286	199	302	197	148	408	288	109	277	350
	215	TGAAGGTGCTCTAGGTTATCGCCTGGAACTCCACGT	479	681	452	460	386	302	579	510	216	698	764	597	513	735	636	479	395	508	765	703	231	775	864	817	222	292	210	221	178	148	294	261	95	338	319	356	328	264	210	257	225	135	375	289	110	296	302
	216	TTAAGGTGCTCGTGCCCTTCTGCAGGAACTTACTAT	682	653	380	551	436	270	692	463	207	587	786	498	712	884	597	877	594	503	640	647	217	694	955	692	355	351	229	273	226	135	314	309	104	297	418	302	294	299	188	313	252	169	340	309	120	260	338
	217	TGCAGGTGCTCTCGTTGAACCCAACGGAACTCAAAC	680	782	464	548	443	314	611	574	250	926	915	701	613	806	629	508	470	542	705	719	265	805	909	899	274	303	236	254	201	151	252	278	74	318	287	378	339	299	215	288	270	174	374	323	102	336	331
	218	CATGGTGCTCTCTTATTTAAAGGGAACTGAATGGCA	714	664	460	532	537	304	774	512	299	736	961	554	507	616	510	521	409	363	586	739	235	577	832	732	385	284	203	201	152	90	248	408	86	293	318	337	362	326	253	407	230	165	425	332	113	289	610
	219	TCAAGGTGCTCCATTGCAATGGAACTTGACCTATTT	548	711	414	535	405	252	715	502	199	535	791	516	583	766	506	602	388	351	570	537	200	567	725	639	283	294	195	175	126	102	245	331	88	232	269	261	258	240	281	287	262	162	342	278	89	233	395
	220	AAGGTGCTCGCACTTGGTAACAGTGGAACTTAACGC	642	595	367	539	512	242	660	477	254	849	867	564	595	592	504	461	462	396	620	646	199	577	767	664	390	291	192	217	123	110	198	320	74	299	263	359	385	281	212	385	211	149	428	286	106	310	434
	221	CTAATGGTGCTCCGTCGGAATACGACGGAACTTAGT	391	581	417	461	442	228	730	423	157	508	845	507	554	663	525	654	519	396	732	570	168	564	1186	812	261	277	145	206	106	108	280	240	82	254	397	292	198	218	248	328	222	137	324	228	99	229	458
	222	CTTATGGTGCTCCGTCGAGTTCGACGGAACTAAGAC	558	744	351	593	496	227	764	470	223	761	1054	689	540	662	639	440	547	456	720	664	227	556	1110	793	365	281	187	228	137	76	251	311	92	284	251	315	251	250	171	407	205	138	408	264	112	279	411
	223	GTTCGATTCAGTGTTTTCACCTGACGACCCTTAACC	525	497	361	529	489	292	762	828	270	654	624	628	690	794	796	439	584	342	553	699	252	578	801	1037	343	243	271	217	170	109	308	283	82	253	274	224	267	365	322	274	305	176	387	305	109	375	434
	224	GAGGTGCTCGTTTGGGATCACAAAGGAACTCATGTA	638	690	487	615	500	253	789	588	298	865	880	732	467	669	569	443	469	439	603	685	254	649	657	686	294	250	243	169	145	145	206	375	111	274	254	260	330	319	250	329	280	200	440	313	146	368	417
	225	ACGGTGCTCCGTGAAAATGATGCGGAACTAGTGCCT	646	458	511	433	494	356	624	564	243	828	950	595	654	548	668	577	555	563	873	708	274	693	1143	942	313	252	211	247	163	150	329	244	103	329	317	366	242	201	199	223	226	201	329	273	111	290	412
	226	ATGGTGCTCCGAACACAAGAATCGGAACTACTGTCC	583	606	371	475	418	287	638	518	228	941	824	641	566	619	595	562	497	520	681	668	229	701	936	876	333	320	233	200	194	124	309	313	99	335	291	382	294	260	220	292	202	175	435	329	124	332	406
	227	GTTCGATTGATAGCAAACGCAGCACGACCCTTAGTC	520	473	362	513	488	273	781	833	312	782	659	602	623	754	683	400	588	349	502	835	313	626	706	1081	264	255	210	188	154	115	269	339	106	288	223	246	249	338	294	247	305	159	362	346	116	391	293
	228	ATTGGTGCTCACGTAAGTCCCTACGTGAACTAATGC	531	624	301	506	362	215	609	423	235	800	907	587	447	601	487	372	453	310	529	596	191	394	813	630	353	231	147	170	98	85	176	284	80	209	234	263	265	281	155	356	208	133	407	202	95	296	454
	229	TAGAGGTGCTCACCGAATTAAGGCTGAACTCGACTT	485	622	420	571	416	257	661	433	235	605	725	566	591	645	511	789	431	447	629	499	227	545	947	821	328	247	217	260	196	109	307	312	106	326	361	322	231	226	277	338	230	162	404	298	119	242	381
	230	GATGGTGCTTCGACTCTCATTCGAAACTCACTGTTC	628	608	361	426	348	224	706	467	257	788	732	548	417	527	500	456	395	400	510	665	208	533	690	617	271	250	174	185	149	93	199	342	80	273	237	306	271	239	250	338	226	135	494	350	123	351	442
	231	GACGGTGCTCTTGAGACCATCAAGAACTCACTGCAC	530	545	360	366	305	259	497	450	216	621	738	539	466	562	542	350	299	461	541	671	215	496	739	759	221	282	180	183	118	126	224	222	65	285	214	307	263	267	149	227	167	171	357	271	129	277	286
	232	TCCCGTCCATTCACGAGTGTGCGGGGCTAATCTAGC	491	411	354	389	363	184	567	482	121	538	553	554	597	680	435	293	412	333	532	632	211	680	494	709	240	196	219	204	202	141	193	252	53	207	149	179	90	213	217	189	160	115	288	274	48	276	214
	233	AGGTGCTCCAGCTTTTTATCTGGAACTAATGGACAT	537	584	470	511	450	202	602	445	239	613	634	554	572	702	665	500	439	344	489	574	220	563	576	690	276	273	200	165	151	109	209	298	91	257	222	276	255	285	320	313	234	192	306	295	75	291	374
	234	GCAATGGTGCTCCGTAACAGGAACTTGCATCTCGCC	532	670	357	484	384	238	586	452	155	752	708	648	504	686	380	389	318	438	547	498	191	619	647	651	224	281	189	218	145	121	207	207	62	252	296	270	313	256	175	265	257	133	315	270	95	230	290
	235	AAGGTGCTCGTTCATCTCTGCTTGAAGGAACTTAGC	446	551	357	458	356	189	683	448	232	538	736	507	569	703	535	554	514	388	620	657	269	616	746	743	300	266	192	223	160	105	261	278	89	300	308	324	283	228	245	292	213	137	371	318	97	263	397
	236	TGTTCGATTGAATCTGAATTCACGACCCTATCGTCG	654	552	266	620	440	278	617	691	205	544	632	537	726	679	624	586	549	304	476	592	220	515	746	877	288	228	221	228	150	102	260	305	56	244	214	223	287	345	226	291	216	114	292	246	80	306	388
	237	CGCGTAACGGTGCTCAACGACAATCGTTGAACTTAC	454	553	297	462	355	210	537	410	175	422	681	498	521	614	450	513	435	361	624	503	174	549	850	639	268	279	171	199	146	88	306	225	84	270	305	281	254	221	173	263	178	154	303	232	75	233	350
	238	TAATGGTGCTCTGCCCTAATCAGGTGGAACTTAAAT	488	646	432	553	417	258	561	485	216	505	790	548	606	680	544	584	474	375	523	625	182	640	810	676	290	320	180	205	142	132	236	301	89	290	334	279	290	265	291	314	216	159	289	283	80	267	400
	239	AATGGTGCTCCACCACTTAACGTTGTGGAACTTAAT	472	563	302	455	323	204	463	429	166	567	652	426	578	722	431	686	453	325	560	564	150	536	725	613	311	302	176	242	160	107	298	225	96	254	350	262	289	231	187	279	178	103	320	222	71	225	364
	240	TAGGTGCTCCGTGTTTCGCTACGGAACTAATGACAC	469	659	398	478	296	232	693	405	210	690	711	592	555	623	466	445	377	387	477	457	200	598	660	678	304	256	158	182	97	98	220	240	85	265	237	271	235	280	246	303	234	159	371	245	113	248	367
	241	CAACACAACGGTGCTCTTTGGCCAACAAGAACTTGT	406	574	337	511	391	281	500	418	218	544	804	530	470	561	501	601	495	488	580	509	214	515	940	758	208	227	206	196	162	123	248	250	108	273	357	311	200	251	169	263	241	164	312	229	108	257	372
	242	AAGGTGCTCCTTGCGCCATACGCTCGGAACTAATTC	642	651	422	412	326	250	463	538	273	919	709	635	477	659	432	251	290	421	596	704	233	602	535	556	232	246	156	154	135	115	174	228	68	247	205	306	327	256	210	195	211	123	368	277	110	325	267
	243	CAGGTGCTCTGTATTAATGATCGGAACTGCATGTCG	522	567	381	552	471	259	640	453	190	676	741	516	436	550	446	482	374	307	440	543	196	649	789	562	275	253	161	182	142	98	194	285	65	264	288	236	284	288	241	344	239	156	386	249	96	305	460
	244	AGGTGCTCTTGTAGAGTAATCTCAGGAACTAATGCT	463	592	366	472	394	201	670	471	210	679	772	562	448	513	425	476	431	347	498	596	219	624	694	628	263	216	172	173	132	85	210	265	92	222	260	213	253	232	256	310	231	138	353	278	97	265	440
	245	AACGGTGCTCCGGCTTTACGCGCTGGAACTTAAATC	454	591	305	408	329	211	465	429	194	730	624	575	561	527	402	225	361	411	593	646	208	459	658	590	245	216	136	180	106	101	136	202	63	191	162	259	244	223	116	201	154	122	307	253	80	293	237
	246	ATGGTGCTCTTCAAAGAATTATGAGGAACTGATGCT	464	478	322	445	418	203	545	471	212	688	651	447	501	533	528	594	529	415	654	663	217	668	775	774	314	267	214	235	187	108	255	338	127	291	276	298	282	208	211	315	197	157	365	233	102	260	387
	247	GTGGTGCTCCGAGGTAGACTCGTGAACCAATGATTC	587	626	362	381	313	238	444	476	201	725	595	573	390	564	346	236	273	338	459	599	190	564	485	598	188	225	145	140	116	97	151	217	54	263	165	277	287	250	186	192	226	136	335	301	119	307	248
	248	GACCGGAACTGTCGCTATCAACGACATGGTGCTCGG	481	623	418	406	232	284	409	299	138	394	556	516	534	672	449	453	318	499	571	449	158	499	615	619	195	213	136	235	138	118	203	132	41	193	219	288	191	162	128	210	119	121	225	177	81	175	252
	249	AAGGTGCTCACGTCTCACTGCGTGAACTAATGTCCC	544	548	298	428	390	194	509	401	223	725	777	513	501	557	444	331	369	349	536	553	173	504	697	576	267	275	174	156	135	98	227	208	65	288	242	276	274	228	158	246	179	175	352	256	96	252	310
	250	CAACGTGAGGTGCTCCACTATGAAAATGGAACTTAC	434	587	299	509	366	234	445	400	174	434	722	476	562	606	475	690	487	429	474	469	161	524	950	711	245	289	171	238	160	116	274	219	73	294	383	334	230	234	146	294	213	139	258	237	84	253	392
	251	CGAGGTGCTCGTGATTCCAATCAGGAACTGGTGTCG	497	596	407	453	405	184	532	412	166	777	811	606	551	706	408	463	360	363	576	542	190	573	796	600	201	307	192	221	160	101	218	142	54	219	272	276	292	235	184	226	235	135	293	228	99	188	286
	252	TTGATGCGCATGATCCGCGTCTCACTCAGTGCATTC	345	365	237	291	197	129	407	286	188	419	446	432	525	549	483	308	328	322	402	800	422	779	952	1480	450	379	315	400	196	140	328	386	99	248	179	242	195	211	136	132	105	106	220	178	64	199	166
	253	ATGGTGCTCAAGAGTCAGAACTTTTGAACTAGTGCT	398	389	316	363	323	213	550	372	202	660	566	560	509	494	525	445	534	364	664	561	199	585	772	767	259	226	193	193	154	122	263	308	106	252	215	322	218	211	213	221	166	131	304	262	97	268	275
	254	GGCTTTGAGGTGCTCCGCACACACTGCGGAACCAAA	448	573	285	305	259	196	327	165	113	312	478	324	462	691	372	429	339	446	417	313	191	493	563	378	175	204	103	205	159	116	120	117	55	144	242	214	189	150	133	162	144	109	181	139	61	172	257
	255	TTATGGTGCTCCACGACAACTCGCGGAACTAAAATC	534	608	327	480	396	259	605	455	264	778	727	534	414	613	478	376	427	400	447	632	196	496	652	611	240	257	168	164	131	95	164	295	78	249	217	318	232	234	191	315	211	142	380	258	113	280	345
	256	GTTCGATTAGTGAAACAAAACACTACGACCCTTTGC	483	389	321	489	444	215	603	599	209	542	560	447	599	609	613	460	524	251	352	570	221	502	609	699	264	166	207	193	141	91	241	247	57	208	202	172	234	277	268	252	215	119	279	239	93	313	342
	257	TCCTTTGGTCGGTTGGTACTGTCAATACATATCATG	446	335	224	335	427	183	488	502	127	356	459	331	498	439	489	457	617	292	411	556	197	447	846	655	267	234	200	146	162	82	270	242	92	208	231	183	200	200	170	176	195	124	258	245	75	172	191
	258	TTGCGTGTGGTGCTCCAATATGGAACCACGTAAGAC	373	513	260	442	350	181	497	358	175	412	680	400	461	628	445	517	475	370	554	509	169	570	918	697	289	251	156	206	142	99	251	215	53	289	311	249	273	223	145	243	191	125	253	209	78	189	333
	259	TAAGGTGCTCCAGACCTTTTGATCTGGAACTTATGC	414	475	237	416	354	143	564	401	153	667	631	461	375	484	406	376	349	311	514	500	147	416	717	509	304	184	134	160	112	75	187	229	80	222	240	284	232	170	205	303	150	124	379	214	95	251	394
	260	GAGGTGCTACAGCGAGTGATTGACCGTAACTCGTTC	495	499	282	396	268	166	496	368	175	621	553	439	435	442	403	303	319	342	543	601	169	503	579	528	276	226	131	136	90	77	199	206	48	223	170	212	213	219	117	209	119	94	319	198	85	212	210
	261	ATGGTGCTCATGCTACCGACTAGCTGAACTAATGCG	474	541	277	403	354	207	535	419	179	766	660	507	477	523	432	394	393	368	585	507	224	543	725	587	220	243	166	149	127	109	225	225	68	262	222	249	206	220	179	242	210	139	329	252	108	227	287
	262	ATGGTGCTCCTGTCTCAGAGAACAGGAACTAATCTC	473	555	301	443	382	193	553	431	206	613	615	545	383	514	384	300	329	286	388	489	160	540	547	479	210	214	133	127	103	76	170	262	76	240	191	240	271	241	215	284	178	133	346	240	99	277	337
	263	GCATAGGTGCTCCGACTCATTAAGCGGAACTTGCAT	316	460	287	403	332	127	532	261	134	596	719	431	519	394	317	494	407	376	530	311	136	647	873	664	232	211	137	211	123	73	282	196	77	335	377	345	195	158	85	226	185	115	261	114	74	211	253
	264	CAACGACCAGGTGCTCCACGCGTTAGTGGAACTATA	501	587	284	345	270	323	309	291	138	451	492	421	516	684	395	448	312	391	577	438	205	517	600	517	193	238	167	223	141	68	173	175	64	222	259	259	211	214	115	201	131	111	237	219	79	211	214
	265	GTAGAGGTGCTCCTGTCAAAACTGGAACTCGCAACT	388	473	446	402	411	225	571	459	178	520	700	539	502	613	547	481	434	411	595	485	171	600	769	596	238	296	217	162	162	83	259	207	74	289	327	241	233	202	202	233	214	117	265	237	83	197	269
	266	GGACGGTGCTCCACGTTGCTATCGTGGAACTTCAAC	393	464	255	342	264	204	394	319	130	458	522	386	427	404	291	360	329	347	553	501	131	425	651	382	157	195	142	164	134	79	201	149	84	179	179	245	134	145	84	159	132	90	214	168	70	182	211
	267	ATGGTGCTCACAGTGACCAATCACCGTGAACTAATG	431	427	305	368	295	194	486	354	193	529	602	421	433	467	418	328	337	330	532	502	196	484	704	588	256	227	173	162	96	72	218	227	85	219	222	248	212	168	173	230	147	109	305	188	76	193	277
	268	AGCAACTACCATGACAACGTGTTAGTCGGTCGAAAT	289	286	283	335	323	183	530	493	182	376	489	460	463	409	460	331	393	247	390	466	176	495	575	661	219	168	208	146	124	77	227	252	53	233	189	130	63	200	211	178	163	101	235	235	46	229	288
	269	GCCGACCTTTTCAGCTCGCGAACCATACAATGCTCC	413	619	319	472	303	224	403	334	148	495	610	431	313	736	291	267	312	292	463	415	120	522	428	484	130	206	115	134	176	84	99	134	56	164	194	145	217	195	148	161	181	124	245	173	63	156	182
	270	GATGGTGCTCACGCTTTGTTCAAGCGGAACTCAATG	510	524	334	478	330	180	579	294	153	619	640	404	450	528	473	426	390	312	417	356	136	460	666	576	291	264	164	157	111	84	210	161	78	203	238	214	226	192	178	296	179	96	297	149	82	228	323
	271	AGGTGCTCTCAGGCTTTTACCTGGAACTAGTTCTTC	508	473	315	353	326	181	535	407	171	550	543	454	420	461	448	349	377	330	405	526	168	488	563	499	263	236	180	114	148	110	210	293	89	257	189	272	234	186	213	255	186	132	284	280	83	276	349
	272	AGGTGCTCCGACTGTTACATACTTTTCGGAACTTGC	237	275	165	230	189	74	413	243	145	523	392	298	256	328	332	269	306	231	427	378	122	330	523	490	132	164	99	115	57	50	154	161	95	143	151	176	107	137	124	179	88	70	238	161	91	147	230
	273	TTGGTGCTCACAGTCTCTAACACTGGAACAAATGCC	480	484	256	399	365	204	538	415	207	701	617	435	373	427	379	271	372	244	446	502	160	517	563	474	261	221	160	114	99	94	148	265	56	212	125	231	237	224	170	253	182	131	347	235	92	222	336
	274	ACGGTGCTCCGACAATTATTAAGCCGGAACTAATGA	442	577	339	414	323	170	624	353	141	660	599	466	349	598	490	377	358	321	437	412	141	520	600	478	207	251	168	156	114	85	147	245	95	233	161	174	195	228	193	315	199	141	260	170	84	254	301
	275	GCCAGGTGCTCCTGCGTTTTCGCAGGAACTGCAACT	322	506	302	292	221	149	412	240	90	378	504	383	450	525	305	309	238	320	565	418	117	443	600	470	155	166	104	190	119	94	165	144	45	176	175	221	149	132	104	176	160	69	246	135	44	163	227
	276	CTCGCCGTTCGATTGTTAAATACACGACCTTTGAGA	422	371	290	394	376	170	470	582	188	414	395	452	428	480	451	306	488	202	384	548	185	462	493	675	162	187	169	183	134	93	178	264	63	219	155	176	225	228	205	193	240	112	238	259	79	240	219
	277	AGGTGCTCTGTGACTTCAGGTCCGGAACTAATGATT	401	487	299	377	389	160	451	408	184	631	618	495	400	491	392	271	287	322	410	400	163	509	516	469	172	225	121	156	115	101	129	215	63	177	203	201	229	226	163	216	175	120	311	215	93	239	270
	278	TAACTCGCGGTGCTCGGCGTTAACACGCGGAACCGA	339	543	203	299	235	168	323	187	108	273	456	356	419	609	240	349	234	400	480	348	123	438	541	479	123	160	89	185	154	89	145	130	40	158	214	193	177	164	90	140	150	79	146	153	54	139	200
	279	AGTGTAACTTATACATAAGGTGCTACATTATCAGCC	381	372	297	364	286	190	399	376	196	517	511	498	345	366	429	300	325	349	381	352	166	358	519	520	220	190	155	138	91	77	159	217	65	182	178	235	202	154	160	207	149	121	212	194	93	175	299
	280	CAGGTGCTCTTATGATTTCCAGAGAACTGTATGTAC	490	509	305	455	319	188	536	383	143	490	581	389	364	478	310	326	280	245	353	427	147	422	493	395	237	215	137	126	94	55	162	229	53	207	213	187	270	214	240	279	251	135	334	263	85	249	338
	281	GACGGTGCTCGCTTGTCTCTAAGGGAACTCACTGTT	356	510	305	369	324	197	373	314	159	552	594	482	365	494	393	275	269	364	385	418	158	471	551	607	161	176	147	142	105	86	143	170	67	214	191	225	178	188	160	187	188	111	250	222	78	205	253
	282	GGCGCAGACGGTGCTCCTAAATTTTAGGAACTCTGC	399	531	281	354	264	179	368	239	124	333	544	389	467	575	360	363	242	332	464	333	141	415	563	584	139	207	116	202	123	69	156	109	43	179	194	195	188	197	121	186	130	104	236	168	66	162	196
	283	TGGTGCTCGGGATGTTGTTCATTCGGAACAAATGCT	372	434	269	362	325	173	449	432	163	564	543	368	336	417	355	279	411	272	445	475	148	415	569	580	233	184	119	134	115	83	163	260	46	206	147	210	200	186	163	241	179	103	298	234	77	198	296
	284	ACAAGGTGCTCGTGTCATTCTACAGGAACTTGTACT	425	454	238	389	308	137	440	295	118	385	568	360	442	524	306	462	367	281	426	442	125	443	651	384	212	217	146	128	94	84	211	190	60	229	235	193	227	171	176	265	172	107	255	167	46	146	314
	285	CGTGCACAACTGAGGTGCTCCGTGAACTCGGAACCA	311	547	239	268	216	169	336	296	106	373	416	414	364	580	300	349	217	347	502	385	149	450	516	427	176	123	124	157	111	102	134	175	63	169	147	247	149	149	108	120	102	79	176	125	82	147	170
	286	GTGAATTTATGCGCGAATATCGATATCGCGATGATT	211	275	169	249	203	80	241	224	90	202	282	207	188	347	270	213	261	149	160	222	66	195	316	304	130	178	60	105	78	56	104	158	61	98	94	240	289	103	65	98	91	63	95	105	83	185	168
	287	AGCGGTGCTCCGTCATAAACACGGAACCTAATGGAC	484	483	266	465	309	222	423	251	128	379	564	459	360	534	344	214	214	256	335	288	132	436	426	421	160	206	125	116	103	81	153	146	36	162	197	179	238	223	149	193	199	124	284	157	75	154	242
	288	TAGTGGCAACGTGGTGCTCCGACCTGAATCGGAACC	355	440	220	242	150	192	309	213	99	380	397	370	340	473	280	395	249	405	464	374	153	379	564	481	170	161	95	191	107	87	165	129	57	199	167	259	120	127	61	128	54	61	199	117	47	143	155
	289	GTGGTGCTCGACTATATACACAAGTGGAACCAATTC	417	427	284	428	341	147	505	244	147	562	546	395	358	470	334	358	328	237	350	349	146	436	557	474	220	216	151	127	88	79	170	212	77	179	201	216	216	233	193	263	183	126	289	187	77	187	353
	290	ATGGTGCTCTGAGTATGATCGGAACTAGTGTCGACG	396	432	241	377	264	185	435	257	135	403	503	370	414	399	357	397	374	296	373	383	120	427	687	469	225	221	178	168	85	75	210	211	60	210	208	243	192	163	147	190	111	92	229	188	80	201	243
	291	TAAGGTGCTCCGGCACAGTAACTGTCGGAACTAAAT	345	472	298	408	312	157	447	357	163	473	709	451	392	585	409	439	424	298	443	423	172	482	699	568	250	245	115	155	132	87	212	175	58	249	233	235	243	195	156	237	176	96	225	193	54	192	273
	292	TGAGGTGCTCCGACGATCGTCGGAACCAAGTGGAC	337	487	226	279	190	198	375	214	81	398	483	409	279	503	233	221	164	311	345	384	118	391	435	395	99	146	83	138	78	83	94	122	40	126	134	172	162	147	115	161	165	122	245	198	78	212	240
	293	TTCGGAATTTATGCGTTACACCGATATTCGACGGAC	275	281	154	215	205	93	283	235	99	259	238	214	288	331	231	268	273	207	205	292	86	270	336	320	163	164	94	122	99	76	127	163	66	139	98	295	275	112	93	110	111	85	119	142	104	171	130
	294	TTATGGTGCTCCGCCAAAGGCGGAACTAACGTGATC	356	489	237	416	279	145	546	269	126	389	600	309	309	493	324	382	246	253	322	388	89	389	566	416	147	193	104	129	99	75	152	145	48	169	214	172	211	165	147	212	191	79	289	168	50	153	244
	295	GCATGGTGCTCTCCCTTACGGAGAACTGCAGTGCCC	469	432	218	281	241	141	324	199	87	347	373	354	315	544	277	279	196	278	325	320	137	395	390	334	153	164	110	119	111	80	146	158	38	139	168	173	216	114	175	188	132	77	237	141	48	181	252
	296	GCGGTGCTCCTTAGAGACATCGAAGGAACCAATACC	406	511	291	346	279	190	370	282	142	471	529	466	422	530	312	252	235	252	432	419	177	422	483	555	134	219	133	113	100	82	128	132	47	167	173	196	244	197	132	190	177	139	276	190	68	193	226
	297	GCGGTGCTCCGTAATTCTATAGACGGAACCAACGCC	457	513	294	408	275	168	360	266	120	595	574	520	417	530	286	267	213	279	363	397	121	481	501	497	117	186	112	146	100	83	139	151	43	147	162	217	199	182	136	171	167	126	221	166	64	203	226
	298	GCGACCCTTGATACGCTTCATTGTTCGATCATTGTT	309	303	243	335	273	141	405	438	114	440	388	409	371	435	342	332	341	170	352	356	174	302	434	636	174	151	130	134	89	57	187	158	60	142	180	191	113	233	161	186	156	100	212	193	51	199	207
	299	CAGGTGCTCCGAGCGACGAGCCGGAACTAATGTCAC	287	419	248	272	222	136	371	230	109	338	411	311	299	520	262	263	187	266	271	327	139	390	377	324	109	127	104	110	88	94	122	127	43	116	128	142	177	137	154	162	142	56	196	156	52	114	197
	300	ACGGTGCTCGTTAAATAAACAATTTAAGGAACTGAT	333	403	218	300	252	126	378	385	135	306	308	267	373	358	291	361	271	231	331	405	130	383	431	361	213	164	149	153	88	63	191	196	55	178	137	146	170	174	136	177	121	72	193	220	48	149	199
	301	ACGGTGCTCTACAATCTAAAATGTGGAACTGATGAC	366	387	253	328	279	159	411	259	144	438	477	340	287	374	278	233	225	206	302	402	115	354	372	366	191	148	124	104	89	65	107	211	48	150	116	162	209	148	146	203	165	103	232	168	73	175	252
	302	CTCAGGTGCTCCGTACTTTACGGAACTGACAAACGT	374	363	239	291	260	134	430	272	124	463	451	347	324	371	350	266	215	202	343	358	107	356	405	400	149	188	100	99	79	52	144	145	54	193	162	174	160	176	123	149	140	79	239	191	53	161	184
	303	AAGGTGCTCCTGTCAATCAACGACGGAACTAATGCT	362	372	255	353	320	164	436	385	167	567	498	472	415	411	417	392	345	284	427	435	155	421	607	505	230	168	135	158	91	90	199	200	71	219	201	217	174	158	154	240	172	111	261	170	74	176	253
	304	GAAGCGGTGCTCACTAAAGTGAACCTTTATTGTTTT	311	420	204	290	218	159	408	278	134	431	381	271	334	494	289	456	300	253	385	375	158	459	504	449	164	192	114	105	95	62	190	203	81	178	178	150	111	130	135	161	158	76	178	173	80	146	181
	305	GCGGTGCTCGTTTCATACATTGAAGGAACCAGTTTC	338	381	250	287	270	141	395	268	136	426	417	388	320	361	361	349	327	261	370	363	114	349	497	431	208	235	154	145	100	60	154	196	62	149	179	192	195	176	162	240	149	75	255	196	70	146	248
	306	ACGACACGGTGCTCGACAGTAAAGGTGGAACGTGTC	304	373	182	282	213	144	278	246	119	384	489	323	397	407	261	281	224	246	428	370	104	337	573	375	136	182	105	159	97	74	147	106	47	161	192	188	151	169	93	159	144	88	218	147	49	141	187
	307	CCAAGGTGCTCGAACACAAAAGTTGGAACTTGTTAT	322	498	287	339	287	150	449	301	105	441	456	340	326	484	393	332	229	234	351	386	130	344	479	389	136	213	114	104	98	69	145	165	66	183	201	177	151	163	187	203	126	122	236	177	75	196	216
	308	TAACGGTGCTCTGACTCAAATCGGAACTTAATTGTC	387	452	254	345	290	151	461	333	134	439	567	385	311	409	344	245	243	211	340	389	138	324	463	374	168	170	93	107	74	75	136	189	53	143	151	132	199	178	170	220	164	98	268	201	76	194	281
	309	GATGGTGCTCTTGGTAGAACCAAGAACTCAACGTCC	315	422	218	349	269	129	441	310	128	463	554	343	322	381	315	278	245	269	391	353	118	320	511	402	176	192	113	148	79	67	137	185	55	177	175	187	201	173	130	191	162	82	286	164	79	160	225
	310	CGGTGCTCGTGCATCCAGCGATGGGTCGGAACGAAC	217	298	167	206	160	124	281	198	106	253	351	253	315	408	302	188	193	334	303	271	137	301	346	364	120	119	103	121	78	100	73	120	27	131	139	131	127	141	117	127	82	72	165	121	42	116	192
	311	CCTGTGGTGCTCGCCTTTAAAGGGGAACCAGCTGTC	483	482	250	243	218	155	327	244	91	374	368	353	263	465	210	214	192	253	303	376	116	320	361	315	135	136	73	123	87	76	95	144	40	148	123	154	177	138	114	146	107	77	173	151	71	168	208
	312	AAGGTGCTCCGTAGTTTCTCCTCGGAACTAATCGAC	358	385	240	318	314	164	461	348	176	503	515	434	344	444	366	308	325	305	385	389	134	404	571	490	180	205	122	133	87	82	150	169	53	155	191	161	211	218	144	178	134	104	221	156	81	206	281
	313	GTTCGATTATCTCTAAATTGTGATACGACCCTTAAC	350	302	250	393	279	216	393	481	141	401	362	427	370	396	452	381	382	197	316	421	133	378	474	617	196	145	170	142	85	70	202	203	67	154	144	170	149	237	189	137	174	73	195	195	62	207	191
	314	GACGGTGCTCCAGCTTTATTGCTGTGAACTCGATGC	359	397	169	265	240	137	426	254	103	550	486	281	281	354	259	233	234	216	381	381	123	270	532	385	186	188	76	122	70	49	134	160	43	149	159	211	177	180	75	212	99	97	267	172	65	182	254
	315	GTCGTACGCGTCGTAGTACTGTCAACACATACGATG	275	215	166	237	326	164	403	366	104	311	301	323	258	242	353	204	286	172	323	327	101	351	463	481	133	132	177	95	90	59	168	177	56	132	144	129	118	136	146	120	110	83	159	173	50	93	120
	316	AGTGTCCATTTGCAAACAAGGCCATCATAAGCATGC	315	232	248	330	269	140	544	370	137	358	476	346	444	501	352	405	389	186	382	383	127	333	519	528	253	169	160	146	115	73	241	212	58	183	173	74	38	150	189	161	159	89	195	159	28	164	225
	317	ATGGTGCTCACGCGAGTATTGCGTGAACTAAGGTG	265	323	187	295	273	82	366	259	137	464	577	341	352	297	322	315	341	254	503	437	145	369	668	472	198	142	96	137	114	60	184	182	46	182	192	231	135	117	90	150	115	100	226	155	62	134	233
	318	AGGTGCTCCGAGTGTAATTACACCGGAACTATGTCC	331	403	222	346	293	148	416	292	113	504	565	345	312	382	276	212	235	217	285	353	121	299	417	347	207	185	117	107	62	68	143	165	34	117	152	170	187	166	117	215	129	85	244	155	50	191	249
	319	AAGGTGCTCTTTCGCGTAGCTGATGGAACTTAAATC	362	424	200	310	242	111	432	301	135	504	445	345	272	372	310	245	264	214	283	369	125	341	418	376	194	160	116	89	58	61	137	217	61	155	142	202	179	182	160	193	164	103	259	170	67	219	270
	320	ATGGTGCTCGGCTTCAATCAAAGCGGAACTAGCGAC	313	442	304	320	272	172	379	327	144	428	486	386	393	479	426	301	308	260	454	357	177	417	548	524	178	184	176	154	101	73	193	158	46	186	182	209	157	149	120	148	138	101	211	158	55	168	212
	321	GCGGTGCTCCTGATAAACAGGAACCAATGCGTGACG	305	359	258	207	173	160	242	168	79	347	401	362	404	473	299	374	240	312	435	317	100	376	575	469	164	203	126	166	114	97	146	106	39	187	181	222	158	152	114	103	115	90	143	110	46	160	155
	322	AAGGTGCTCCAGCCGTGCTGGAACTTAACGTCGTGT	315	346	206	287	159	118	228	187	63	379	438	274	368	451	209	349	195	265	355	315	87	367	501	372	113	150	89	155	80	54	106	94	41	131	158	145	186	143	70	116	112	67	180	109	28	125	153
	323	AGGTGCTCCGGGCGGTTATAACCCGGAACTAATGTG	403	483	256	336	252	158	368	253	113	443	491	440	310	550	245	190	179	219	357	392	120	449	342	387	154	178	95	138	77	69	95	138	35	147	165	170	238	156	133	127	159	83	213	176	63	157	193
	324	ACATTCCTCTGAATAGACTAAAGACCAATGCAGTTC	183	240	133	250	190	57	272	274	94	249	277	221	173	247	206	187	255	155	161	264	84	230	272	289	129	190	66	101	75	46	93	163	53	114	80	251	328	112	80	100	94	53	126	137	113	198	137
	325	GCGAGGTGCTCCATTTATTGGAACTTGCTATGGACA	251	348	238	291	217	104	415	290	115	333	476	282	297	389	335	296	265	217	333	354	142	374	495	360	128	164	116	111	118	50	135	144	51	123	211	157	177	171	113	151	154	89	212	166	43	141	212
	326	GGAACGGTGCTCCTACATTAAGGAACTTGCATTGC	365	410	183	322	252	120	404	243	100	436	536	304	320	356	279	407	274	263	356	290	84	313	557	397	239	204	109	178	76	57	178	158	60	172	190	172	129	221	125	238	128	84	281	156	51	125	270
	327	GAGGTGCTCCGGTATGTACTACTGGAACTTGATCGC	363	242	193	265	213	137	301	222	95	399	410	327	430	231	257	135	159	235	315	287	104	297	615	332	244	132	104	79	72	72	127	133	47	153	155	161	153	126	78	123	103	112	188	158	61	174	177
	328	CAGGTGCTCCAGAGAACAAAATCTGGAACTATTGC	334	363	236	264	266	137	396	306	148	485	441	413	342	392	404	296	288	232	412	423	143	335	524	531	220	196	110	125	68	73	139	181	54	172	186	256	205	154	161	209	114	106	247	182	62	215	262
	329	CGACGGTGCTCCGGTCGTTTTCCCGGAACTCGAATT	398	471	252	313	196	216	322	260	87	371	405	364	322	500	230	276	216	294	333	389	139	389	390	379	121	118	86	137	94	96	104	124	45	122	136	172	201	119	117	167	143	86	173	145	67	137	187
	330	ACATGGTGCTCCGTATATTCGGAACTGTAAATTCTC	354	433	176	399	299	145	421	316	126	457	516	321	261	430	242	357	269	220	295	308	91	396	424	369	159	221	118	91	110	86	164	196	55	176	175	155	210	195	153	209	189	108	254	199	77	155	267
	331	TAGTGGTGCTCCACAGTTTTCCTGTGGAACCTAACT	349	342	238	267	262	162	382	261	108	319	423	280	349	422	303	330	295	262	416	322	103	352	602	417	189	168	87	129	83	78	151	151	50	182	201	179	151	134	108	159	124	79	184	140	61	141	264
	332	AAGGTGCTCGGTACTGACCGTTACGGAACTTATGTT	368	394	215	297	270	138	443	311	147	479	460	398	276	426	305	237	242	211	326	391	125	391	390	336	168	158	117	99	76	54	145	159	43	171	122	151	170	180	151	185	142	100	240	178	69	187	228
	333	AGCGCGAACGGTGCTCATCGGTCAGATGAACTTCAC	343	342	170	188	173	171	265	232	103	306	449	324	331	350	281	253	213	291	409	334	120	340	489	440	125	147	93	148	75	54	153	89	37	147	121	171	140	146	69	121	80	85	177	142	53	163	175
	334	GCAAAATGTAGTCTGGTACTGTCAATACATATTATG	309	237	175	261	275	138	393	339	126	234	309	259	355	327	392	300	379	211	316	368	143	351	584	582	157	202	169	100	118	75	203	192	58	138	201	120	183	182	160	134	138	75	181	190	44	117	148
	335	AGTGGTGCTACACAAATAGAATGCGTAACCTATTTC	244	298	205	234	225	130	340	318	139	440	403	318	268	342	354	277	333	249	367	447	191	357	408	445	211	150	102	98	86	70	159	173	66	197	171	214	151	132	174	169	131	89	237	192	86	190	240
	336	ATGGTGCTCTGTCACTAATAAACGATGGAACTAAT	256	335	221	240	250	129	358	322	137	322	399	277	321	342	358	405	345	269	395	455	174	429	502	475	207	158	137	137	101	63	175	224	66	173	183	226	158	157	127	169	134	97	232	199	75	153	222
	337	ACAAATGTACGATTGGTACTGTCAGCACATATGATG	349	231	168	238	267	158	338	299	80	227	282	273	332	305	338	264	303	181	290	309	130	276	516	495	147	161	163	90	115	52	187	181	38	132	148	126	165	175	146	131	105	63	181	152	41	126	143
	338	AAGGTGCTCGCAACTTTCTAAAGTTGGAACTTAACC	339	365	181	311	234	134	343	298	137	407	500	324	315	364	276	283	263	237	333	376	101	265	492	348	216	155	98	123	50	71	127	183	45	131	154	187	207	124	121	230	123	76	237	159	54	177	265
	339	TGTCCACTGTGGTGCTCCGTGAAATAAACGGAACCA	305	424	238	341	267	170	353	284	143	350	481	308	342	391	342	412	270	271	385	330	120	347	577	433	189	200	127	125	96	85	167	145	53	201	155	159	178	148	122	163	113	89	186	170	40	169	195
	340	CACGTGATGGTGCTTCAAAATTGGATTGAAACTCAC	277	285	261	256	217	128	385	317	114	287	438	343	354	361	325	275	308	202	420	372	117	346	450	434	134	119	113	137	83	53	168	173	59	137	146	146	141	134	150	133	128	86	236	162	62	136	249
	341	TGCGGTGCTCCGCGCAAGCAATGCGTGGAACCAATT	329	356	230	234	186	180	237	190	88	259	321	308	333	494	235	310	252	288	409	299	124	366	425	347	162	153	75	174	107	71	167	90	36	134	147	160	146	115	121	152	91	56	126	84	51	109	147
	342	GTGGTGCTCCTTGAATTAGATCAAAGGAACCAAT	320	364	239	299	232	126	348	212	125	324	537	366	355	432	332	401	295	266	333	352	123	439	534	459	198	192	126	129	114	52	171	148	51	181	182	213	142	180	122	159	132	86	176	141	39	124	337
	343	GTTCGATTGCCTGTAATAGAGTCACGACCCTTGTCC	330	288	199	345	292	174	439	498	154	470	348	338	319	435	390	247	321	183	284	468	133	373	427	571	169	148	142	120	73	54	130	173	45	159	124	106	136	207	153	146	173	74	203	161	44	194	192
	344	GAGCGGTGCTCCGAAATGTTTTTCGGAACCTCTGCC	345	357	172	329	218	123	320	238	114	385	536	338	357	350	245	194	215	221	328	326	62	275	451	400	170	147	93	117	76	48	136	110	36	121	157	160	168	137	72	147	112	75	205	140	55	153	217
	345	ATGGTGCTCTGTCTTTTGCTGCGGAACTAATGGTCG	357	322	262	351	252	158	407	261	96	399	455	311	310	336	333	324	250	220	296	360	123	417	504	436	192	162	106	124	62	62	155	166	49	148	213	141	152	147	142	194	145	106	222	165	49	177	259
	346	AAGGTGCTCCGGCTATCTATAGCTGGAACTTATGCG	264	370	176	332	212	116	373	238	105	447	441	391	285	370	239	251	218	241	335	317	99	350	472	378	130	139	82	96	87	54	126	128	43	136	149	137	165	178	118	168	121	92	212	116	56	156	205
	347	GTGGTGCTCTTGTCAGTCATTGCTGAAGGAACCAGT	382	352	238	288	255	146	387	257	149	381	401	343	325	299	357	242	308	223	388	285	156	310	489	373	147	128	144	99	76	83	138	154	54	155	147	174	171	119	105	134	136	84	190	151	66	155	176
	348	GCGGTGCTCTCGTGGAAATCTCGCGGAACCAATGCC	346	425	241	223	212	136	286	249	94	353	329	333	248	499	212	174	155	206	241	367	145	435	294	284	88	114	90	99	89	81	96	99	34	112	101	165	178	123	115	131	130	59	155	123	62	133	178
	349	ACGCGACCTTGATTTAAACTCGTTCGATCGTTTGCC	329	265	238	299	244	146	423	349	116	364	374	356	324	360	337	227	263	165	257	353	129	299	367	455	146	120	123	105	71	45	114	157	38	113	125	105	169	206	146	159	158	58	190	137	63	169	219
	350	GCAGGTGCTCTCAGTACATAAACTGGAACTGCTTGG	360	367	187	328	266	158	329	268	111	400	379	311	334	371	343	270	263	274	408	349	145	329	494	405	173	157	112	109	85	57	159	187	48	156	169	193	176	150	107	152	132	74	239	143	56	183	194
	351	ACACGACCCTGTGTTAAAACCTGTTCGATTGTAACC	266	318	206	329	274	122	417	364	114	351	371	318	361	396	377	316	294	185	272	385	118	341	400	502	185	147	126	155	96	52	176	157	39	132	168	109	168	187	172	154	145	79	189	153	42	185	194
	352	TTTAGAAGTTGATCTAATTCTAACTCAGTACGTCAC	110	161	124	116	109	54	131	233	118	290	244	238	336	392	420	325	333	164	286	883	374	729	900	1176	476	360	372	334	210	140	330	559	74	201	105	237	71	117	67	49	56	24	52	91	38	68	53
	353	TTGCAGGTGCTCCAATCATTGGAACTCATTCTGTGC	295	394	219	358	287	152	435	278	97	378	483	335	234	353	240	278	208	178	255	260	102	277	431	382	167	137	118	112	68	56	136	154	42	146	180	125	196	151	171	177	183	103	222	157	52	169	246
	354	AAGCGGTGCTCCGGTTATACCCGGAACCTTAATGCT	406	462	262	314	259	175	340	256	112	459	511	373	301	424	217	186	153	223	272	320	107	317	351	359	141	153	87	114	52	54	104	120	28	148	140	158	205	180	105	185	142	93	204	163	46	176	202
	355	ATGGTGCTCCGTGACACTCAATGCTCCGGAACTAAT	264	327	229	257	201	112	277	249	121	298	368	330	360	416	281	255	227	231	372	334	104	354	441	362	127	195	117	109	89	72	153	103	33	171	195	187	171	146	99	124	116	71	162	135	65	118	153
	356	AATGGTGCTCCGCCTTCTTCAAGCGGAACTTACTGT	369	353	169	298	247	124	361	208	87	424	446	250	323	326	332	294	288	240	321	298	97	284	529	370	201	134	96	94	70	62	118	137	55	150	136	111	153	109	93	179	114	72	226	141	58	149	163
	357	ACGGTGCTCCTTAACAGCTAAAGGAACTAATGTCCA	284	411	232	345	246	144	398	290	136	407	502	405	303	397	283	267	238	185	237	323	109	340	393	352	145	151	107	88	68	51	114	233	50	142	137	124	164	174	155	205	156	91	233	180	82	186	274
	358	AAGGTGCTCTAGCAAGGATACTTGCTGGAACTTAGT	213	318	230	283	203	73	364	237	112	288	406	294	294	323	225	318	219	190	329	277	94	371	416	324	160	126	83	119	68	85	121	132	40	167	193	139	172	121	125	131	134	77	190	117	43	135	263
	359	AATGGAACTTGATACGCAAGGTGCTCCGTTATCATC	307	301	134	273	136	113	247	173	92	359	285	277	249	265	247	199	197	228	233	250	83	183	356	291	177	107	77	79	58	55	107	156	48	116	121	147	130	113	98	169	100	65	150	136	44	134	172
	360	ATCCAAGGTGCTCTCGCCCTTATTTGTGCGGAACTT	386	451	218	362	207	132	384	220	80	319	464	214	398	506	314	413	213	196	370	267	58	259	485	337	118	208	88	109	80	44	135	141	45	149	164	140	186	140	93	158	98	82	196	130	30	119	209
	361	TGAGATACCAGGCGGTCATATGACACCGAACTAGTC	190	264	188	215	172	75	231	264	125	363	356	286	280	528	345	214	291	206	278	564	267	604	700	765	217	321	230	176	183	113	214	261	75	199	118	173	155	174	78	78	105	60	98	106	35	119	92
	362	AAAGGTGCTCGAACTGCAGTTGGAACTTTAGTCATC	335	358	216	358	254	129	387	250	89	386	453	297	242	297	213	240	225	145	239	286	100	313	352	280	159	133	66	81	55	57	111	144	30	134	149	129	174	160	151	181	142	93	237	140	54	139	240
	363	AGGTGCTCGGCGCGTATTAACGGCGGAACTATGTAC	359	353	224	246	214	175	285	201	96	486	396	382	331	323	248	176	194	236	319	348	104	289	359	390	120	136	86	102	68	68	114	106	36	126	109	226	167	131	90	113	121	97	192	128	34	196	169
	364	AAGGTGCTCTCGAATGATCCTTTGAGAACTTATGCC	314	346	178	365	225	117	338	258	101	351	412	297	246	341	215	159	209	139	228	244	74	235	312	271	142	132	64	93	85	59	100	173	40	130	94	119	180	186	125	192	165	76	191	176	53	146	240
	365	TTATGTGTTGTCGATTGGTACTGCCAACCAGTGACG	255	204	108	176	255	130	278	258	98	222	270	259	261	233	285	233	387	170	291	272	129	242	525	416	149	119	112	97	91	52	138	125	55	132	147	109	129	102	108	101	93	71	124	123	49	87	140
	366	AAGGTGCTCCGATGTCTTTCGGAACTTGATGACGCT	233	316	187	302	167	112	312	195	90	396	375	269	289	286	246	292	217	171	269	241	97	248	454	313	145	149	107	118	82	51	132	142	45	179	140	152	114	135	100	173	77	70	171	103	56	150	214
	367	ATGAGGTGCTCCGTTGCAACTCGACGGAACTCGACT	309	313	235	225	163	188	229	206	111	322	385	342	325	324	238	243	193	302	375	312	144	372	459	407	113	127	85	152	92	69	142	116	40	135	137	231	133	118	85	102	101	76	174	134	32	117	161
	368	CGGTCCTCAGTCTAGACTAATGACCACCGACTGTTG	260	238	157	217	177	82	183	188	70	217	269	218	217	306	211	183	152	167	182	180	72	212	321	324	86	160	76	95	54	55	90	94	34	97	91	287	275	98	56	65	81	58	106	99	75	158	121
	369	CAGGTGCTCCTACAAGATGATTGTATGGAACTGCAT	238	267	208	256	234	128	290	235	118	250	348	288	304	295	244	299	246	205	268	270	86	358	440	368	133	121	105	124	103	51	116	123	46	163	168	153	157	108	109	137	138	76	212	149	41	137	213
	370	GAGGTGCTCCGTCCTTCCGGCGGAACTCAACTGCGC	180	242	108	139	115	97	191	123	70	245	284	185	170	244	111	93	109	178	164	158	64	166	222	186	87	89	39	59	43	94	63	77	20	100	71	82	130	110	72	102	82	47	154	94	39	82	168
	371	GCGGTGCTCCGTTCGATAACCGCGAACTGAACCAGT	285	285	217	170	169	132	234	212	88	289	300	309	256	299	204	185	187	226	347	268	139	356	346	400	109	138	70	108	71	56	120	96	26	127	116	197	146	88	95	101	87	83	167	127	57	130	106
	372	ATGGTGCTCGCCATAGTATTATTGCGAACTAACGTT	251	294	178	259	216	96	319	260	127	443	393	312	276	281	278	246	235	159	297	333	104	255	414	363	195	110	80	85	69	47	134	165	50	127	138	181	129	118	134	167	95	90	200	151	65	154	187
	373	GATTATGGTGCTCGACTTAAAGTGGAACTAACCAAT	245	349	197	304	198	109	275	253	103	275	386	233	302	335	298	256	232	198	270	322	86	321	368	333	143	159	87	125	88	52	119	138	63	146	130	157	159	140	146	157	120	72	165	134	35	134	251
	374	GTTCGATCCATAAAGCAAATATGGCGACCCTTGAAC	241	231	199	269	237	146	332	348	136	341	294	299	359	335	376	230	274	152	249	320	161	276	380	496	142	102	156	91	79	56	137	140	33	139	120	105	152	164	165	114	118	81	150	136	57	177	161
	375	TAGGTGCTCGTGATTATCCAAATCGGAACTAATGAC	233	350	225	277	244	112	387	245	89	415	446	289	246	328	256	267	207	204	292	323	89	315	391	317	157	168	99	87	66	53	106	130	40	135	133	118	157	110	154	191	118	81	237	123	53	177	224
	376	GCGGTGCTCCGTTGGCGAAACGGAACCAATTCACTG	369	281	166	142	136	160	181	169	85	274	293	303	264	322	215	212	216	268	317	348	114	226	329	360	134	102	82	154	73	80	95	113	40	112	100	221	121	92	71	105	55	51	149	131	61	124	117
	377	GCGGTGCTCACGCTATATACGCGTGAACCAATGGAC	337	338	196	234	182	115	236	175	95	383	429	271	270	359	193	151	165	182	257	238	82	247	336	267	114	126	71	86	63	49	84	87	32	104	130	149	181	148	89	140	108	71	210	83	37	148	184
	378	TGCGACCCTTTCGCAGGAATTGTTCGATCAAACAGC	258	281	142	299	221	127	327	339	106	319	328	271	324	384	309	260	258	140	235	271	88	231	399	475	141	116	108	130	66	45	115	131	34	113	130	104	147	175	113	136	114	58	160	144	58	134	190
	379	ATGGTGCTCCAGTACGCAACTGGAACTAATGCTGAG	285	301	175	259	216	102	314	209	111	297	387	270	273	290	291	269	239	216	325	290	101	334	422	414	128	144	86	122	69	59	151	134	43	155	184	166	136	121	74	111	97	48	201	101	36	132	157
	380	ACAATTGTGGTGCTCCAATGGAACCAATTGTTCAAT	273	348	209	324	223	132	298	210	91	278	448	292	327	359	229	358	255	201	227	281	75	292	470	327	159	129	91	121	77	68	116	147	52	152	181	138	151	133	152	170	132	78	171	129	43	106	257
	381	ATCACGGAACTACGTTTGCGTACGTATGGTGCTCCG	293	279	166	283	228	180	312	179	82	288	451	265	292	338	317	295	282	235	311	216	88	223	539	428	180	154	85	132	69	47	141	104	43	124	139	158	102	128	71	129	91	60	154	71	37	99	172
	382	ACGGTGCTCCTTTGCTATCAAAGGAACTAGTGCTTG	262	301	168	215	214	109	319	204	95	302	358	293	261	314	253	312	217	217	305	255	100	238	423	382	141	129	81	109	82	66	129	124	42	137	153	170	119	105	95	144	89	71	177	128	40	119	197
	383	CAACGGTGCTCCAACGACAGATTGGAACTTGATGTT	297	400	191	294	226	128	312	231	92	475	406	300	237	302	285	202	193	200	219	321	91	237	408	339	118	156	94	83	57	54	112	145	45	155	149	155	147	156	90	208	109	67	229	133	77	169	244
	384	AAGGTGCTCCGTCTGGCATAAGACGGAACTTAACTC	318	347	151	236	200	115	325	223	105	372	415	287	248	301	244	165	210	186	277	310	95	258	372	300	135	125	96	92	66	60	108	145	39	115	124	189	127	117	79	146	103	77	222	138	37	143	187
	385	AAGGTGCTCCTTACACTTACCGTGTCAGGAACTTAG	271	290	153	246	191	99	306	197	75	276	338	200	267	289	258	325	204	178	305	244	99	281	496	352	154	127	79	109	64	58	127	126	30	133	174	143	107	130	107	113	108	66	165	93	37	99	163
	386	GTTCGATTGCAGCTTGTATGCTGCACGACCCTCGAC	296	244	152	238	202	156	322	286	89	332	310	366	251	316	243	129	204	176	206	286	93	239	342	540	106	86	91	94	66	36	147	102	21	101	101	110	135	142	75	102	121	64	142	147	57	177	120
	387	TGATTTCACCAGGTGCTCCGAACATAAAACGGAACT	246	358	218	260	219	126	359	268	95	298	358	243	287	363	379	335	259	225	328	305	75	323	485	384	139	182	112	120	70	75	129	142	47	125	135	136	95	136	141	151	118	95	139	132	54	111	190
	388	ACCAGGTGCTCCTGACGAACCAGGAACTGAAGTGTC	273	335	180	189	166	162	196	164	98	290	333	338	230	323	151	134	125	190	218	268	69	271	232	271	99	106	84	87	59	55	85	81	26	83	98	123	161	131	101	114	124	67	150	131	45	130	138
	389	ACAGTTGTGCCTTCTTATTGAAGGTGGTATCGTTTC	388	510	181	415	341	145	457	197	105	196	450	294	340	333	219	209	249	249	334	183	96	318	434	386	116	118	63	104	104	68	195	153	38	143	260	130	205	145	116	171	129	47	283	193	54	110	278
	390	GCGACCTTGCACTGTACGCTCGTTCGATCAGTGTTA	266	262	186	228	197	121	213	341	89	273	285	292	352	329	292	199	190	135	261	273	145	271	335	445	119	110	108	130	79	68	150	99	29	104	108	138	113	144	76	120	99	43	133	119	50	130	113
	391	AAGGTGCTCGCGGCGGAAACGACGCGAACTAATGTT	282	405	208	201	188	94	252	191	72	410	331	325	219	392	136	142	164	224	273	318	123	335	294	245	90	109	84	95	80	54	70	112	29	94	85	134	142	126	93	122	107	57	147	133	50	114	154
	392	AACGCATAGGTGCTCTGGTCGATGACTGGAACTTGC	193	294	127	233	160	121	227	151	75	202	371	247	280	287	186	261	148	184	347	209	85	254	490	341	113	121	95	102	79	44	133	79	29	144	161	170	144	111	49	96	81	57	152	101	34	103	168
	393	CACGACCCTTCATTAGTTGATTGTTCGATTGAACAT	242	261	163	256	194	142	319	333	111	288	299	266	303	365	323	281	312	148	245	301	103	281	339	417	173	111	112	101	76	53	141	168	48	103	116	108	121	154	122	138	121	53	142	166	53	132	159
	394	GCAAATGGTGCTCTGTAAATTACGGAACTTTCAGTC	281	314	155	283	180	100	341	228	102	335	395	260	219	275	233	190	209	177	246	271	97	183	380	343	174	109	77	103	50	42	102	147	36	101	94	131	134	132	96	214	102	77	208	133	45	148	224
	395	TGCAAGGTGCTCTAACTACCGTTGGAACTTGCTCAG	294	295	144	275	201	121	287	215	111	311	407	236	322	325	224	261	217	199	322	266	82	266	439	305	166	144	75	88	72	57	123	105	44	139	156	128	170	116	78	162	121	100	194	132	41	135	181
	396	TCTAACTACTTTAGATCGTGCCTTGCGGCGTTGCTC	335	410	230	350	303	122	427	270	112	222	370	255	206	317	251	178	247	196	247	239	99	336	352	363	81	118	62	99	85	45	138	153	36	95	165	121	157	167	141	184	144	57	203	177	53	129	208
	397	GTATCACACATGGTGCTCCGGAATAAATCTGGAACT	225	306	246	218	174	142	340	254	98	278	434	210	302	360	366	330	210	226	331	281	106	271	490	377	145	166	104	81	60	64	144	151	41	146	146	148	114	125	122	111	78	75	172	131	51	123	204
	398	GACGGTGCTCCAGAGATTTGAATGCTGGAACTCAGT	229	289	206	256	245	97	292	245	102	338	374	294	270	314	291	273	229	192	310	286	81	331	422	417	123	146	94	91	75	66	127	113	32	119	159	172	105	108	102	130	92	92	162	104	34	127	169
	399	GAGGTGCTCCACCGTGTATAATCGGCGGAACTCATT	264	296	160	237	161	111	190	180	67	286	334	283	246	319	186	203	144	163	315	250	91	297	347	293	107	144	74	146	97	46	99	86	37	112	148	119	150	122	66	106	104	49	137	113	56	106	123
	400	CGAGGTGCTCCATTCCGAATACGATGGAACTCGCCT	265	326	199	228	191	182	216	187	83	283	328	268	308	388	224	228	172	217	358	282	74	329	406	339	117	156	118	84	81	76	116	87	30	135	150	159	142	131	93	100	108	63	141	112	46	110	142
	401	TGCGACAACGAATGGTGCTCCAAACTTTGGAACTTC	210	296	126	225	180	116	276	179	106	215	329	218	264	322	215	250	231	171	258	210	72	222	412	322	144	128	77	72	66	36	119	113	45	80	114	146	95	141	84	125	75	66	169	102	47	103	177
	402	ACAAGGTGCTCCTATGCAGTAGGAACTTGAACGTTTT	183	318	160	235	175	116	307	146	70	228	325	221	204	323	224	334	200	170	237	182	90	253	399	269	102	142	86	88	68	54	128	110	28	117	136	109	121	140	143	141	111	70	145	96	35	93	171
	403	TAATGGTGCTCTGATGTTTTGATCGGAACTTATAGC	251	292	150	215	192	115	297	159	85	280	303	170	227	260	283	257	232	201	259	255	93	211	458	262	189	105	83	92	51	51	93	159	47	127	101	139	153	119	72	133	79	56	170	100	37	129	210
	404	TACGGTGCTCTGCAAGCCTGCGGAACTAACTGCCTC	323	355	162	188	135	137	253	180	78	321	296	288	274	336	164	214	175	224	300	294	127	272	320	224	130	111	62	73	64	49	71	122	38	86	85	137	149	109	79	126	83	60	176	109	50	103	141
	405	TACGGTGCTCCGCTATCAAACATACGGAACTAAATC	279	315	166	242	227	104	245	254	138	370	336	292	248	277	270	254	271	210	302	319	117	267	454	328	187	147	91	86	68	61	126	168	48	122	110	154	149	130	94	193	87	67	185	135	52	130	216
	406	TTCAGGTGCTCCTTTGTTATCCAAAGTGAACTGACT	302	265	161	244	207	112	278	165	77	241	359	230	326	269	243	316	257	211	321	262	75	228	436	328	153	115	95	102	62	44	132	115	48	118	148	121	142	123	104	147	77	83	175	124	45	85	207
	407	TCACTGCATGGTGCTCCAACTGAGTTGGAACTGCGA	294	341	192	247	219	130	248	168	97	232	393	252	291	356	273	245	205	214	361	228	81	264	438	349	131	128	78	101	89	46	137	102	30	130	145	130	107	109	69	142	102	45	154	90	54	86	165
	408	GACGGTGCTCCTGCTTGTCACAGGAACTTAATGGCG	318	320	180	222	160	113	238	204	71	285	363	300	254	344	193	176	144	189	307	257	101	328	319	340	88	166	71	85	49	49	102	88	18	122	93	156	149	133	78	82	118	62	128	128	30	122	137
	409	CACCGATGGTGCTCGGAGCGAAAACGCTCGGAACTC	250	329	173	186	113	124	218	176	64	193	269	257	189	385	171	123	158	221	234	211	79	197	318	252	96	75	66	86	66	45	79	77	20	69	63	117	61	92	66	86	59	33	108	75	26	105	135
	410	GAGGTGCTCTGATAATCTCTATCGGAACTTATGCCT	282	275	145	194	187	117	312	241	82	304	379	285	246	286	265	266	252	167	321	321	116	268	410	368	141	133	93	92	64	50	160	152	40	131	109	127	138	108	108	154	84	81	158	107	46	108	170
	411	AGGTGCTCGGTGACGATACTCTACACGGAACTAACC	256	271	144	188	172	87	243	197	74	286	302	219	296	265	254	242	236	208	314	248	75	299	394	416	154	147	88	103	72	68	117	97	31	141	127	196	124	117	73	90	97	64	156	106	41	144	134
	412	ATGGTGCTCCTGCACATATACCATGCAGGAACTAGT	282	269	202	217	173	125	251	152	88	242	324	235	285	274	231	218	232	154	299	218	83	255	432	323	155	106	97	105	54	60	118	92	31	100	137	127	114	92	68	126	87	75	149	88	37	101	191
	413	CAGGTGCTCGACACCATAATTGTGGAACTGAGGTTC	307	295	156	251	195	102	274	210	97	342	387	257	229	256	208	194	174	195	214	269	98	271	340	266	130	145	67	84	78	36	101	128	17	149	94	110	119	115	82	154	100	68	130	102	49	137	170
	414	CAGGTGCTCGAGTTCGGAGACTGGAACTGAACACTC	260	329	200	222	171	127	206	228	84	368	368	291	226	330	200	129	126	214	266	252	83	304	253	318	98	120	90	98	69	66	86	85	28	133	100	129	118	118	78	95	110	62	133	119	46	139	129
	415	ATGGTGCTCAGACTGGGTCAACCTTTCTGAACTAAT	170	257	166	213	176	95	220	224	90	240	274	242	244	270	222	181	203	179	253	285	82	291	357	298	122	111	122	83	77	51	113	160	47	180	131	164	111	95	98	102	81	74	150	144	61	141	146
	416	GATGGTGCTCCATTTAGCTGAATGGAACTCATGTGG	256	271	202	234	171	117	321	191	91	276	404	245	222	302	250	236	234	174	243	222	97	239	473	331	128	106	85	91	58	42	97	145	39	128	145	158	117	116	115	132	104	65	169	109	48	117	176
	417	CGTGATGGTGCTCCATCGCAAGACGGAACTCACTAT	268	261	141	148	135	130	168	135	69	266	253	234	258	270	268	160	174	186	337	320	108	214	369	306	127	141	71	122	87	54	117	112	35	124	87	181	71	89	52	84	76	63	146	108	45	70	89
	418	ATGGTGCTCTCGACATCATAGTCGAGAACTAGTACC	211	247	115	230	165	93	285	159	77	259	394	213	262	219	164	271	206	150	347	206	72	211	399	286	137	129	77	105	62	55	120	104	32	117	130	150	105	112	76	117	94	65	165	91	36	79	213
	419	ACAGGTGCTCTATCGAACAATGGAACTGTAATGGCT	302	319	184	292	196	108	295	168	72	262	380	219	231	293	199	179	155	125	195	212	76	226	342	242	162	135	60	98	72	41	83	114	26	88	148	110	160	114	93	183	116	84	179	107	38	109	198
	420	CAACAACGGTGCTCTCGCGTTACTAAACGAGAACTT	223	321	161	260	161	97	272	200	90	225	339	239	238	322	217	319	234	186	258	244	70	228	430	298	111	139	103	119	84	46	137	104	29	119	164	147	100	135	104	163	93	68	149	109	51	80	181
	421	TGAGGTGCTCTTGTTGGGAAAACTGGAACTCAAGTG	218	278	146	277	199	85	299	244	98	323	322	198	256	291	220	226	201	151	260	264	82	254	428	257	138	123	108	101	59	39	125	148	52	111	145	129	137	122	113	140	102	45	157	123	46	124	166
	422	ATGCATGGTGCTCCGCAATAAGCGGAACTGAATATT	267	298	175	232	230	94	310	202	84	258	280	197	243	333	287	317	233	198	310	266	99	272	382	334	137	134	101	83	58	46	102	146	54	122	153	142	103	102	86	115	90	73	166	107	29	99	160
	423	ATGGTGCTCCTCAATGCATATTGGGGAACTAATACC	190	294	142	207	201	120	291	185	85	346	367	298	187	249	195	209	206	157	230	235	90	308	342	279	118	133	102	79	55	58	86	146	40	102	115	164	130	103	96	153	110	62	167	110	57	118	183
	424	AGGTGCTCCGACAACTGATGTCGGAACTAACGTCCA	231	263	125	195	150	86	210	141	78	277	305	214	239	281	181	156	149	148	256	220	66	242	319	278	130	120	71	101	60	52	95	93	22	90	121	164	124	131	62	120	74	51	190	89	32	107	106
	425	ATGGTGCTACACTGCTTAGTCTCGCGTGTAACTAAT	273	237	191	203	143	84	215	175	79	248	351	208	278	253	240	220	209	182	279	284	76	223	341	337	160	116	79	78	66	54	137	117	32	148	119	143	139	120	84	118	60	62	156	93	36	109	190
	426	ATGGTGCTCCATGCGTAAGCCGCCTGGAACTAACTC	245	302	158	170	142	123	185	154	65	292	308	273	220	333	171	120	151	166	246	241	74	237	257	249	90	94	67	74	59	63	67	82	28	92	77	133	125	104	52	116	75	50	117	97	42	131	127
	427	CGTGGTGCTCCGTCCTAAACGGATGGAACCGGATTC	271	262	131	145	124	90	166	142	54	260	222	234	171	268	132	91	119	172	190	240	82	225	229	202	101	69	57	106	50	47	59	79	15	69	71	139	103	60	55	93	78	44	134	88	34	87	129
	428	GCGGTGCTCCTGTACTCCACGACAGGAACCAATACC	240	280	147	172	125	109	190	156	71	226	224	196	198	321	146	138	142	182	236	237	94	273	233	240	76	79	61	81	55	58	72	83	21	82	79	124	132	79	66	100	86	50	108	77	45	98	110
	429	ACGGTGCTCAGGAAGTTTGATCCTGAACTAATGCGT	220	197	124	183	173	86	263	183	91	315	304	213	229	234	231	227	191	115	246	233	90	217	381	256	139	112	85	85	56	52	97	114	49	116	99	140	116	87	70	124	80	76	142	106	30	134	176
	430	TCGTGCTCTGCATTGGCGACAATCGGAATTAATCTC	220	269	137	209	191	92	272	182	70	338	298	229	211	232	174	187	194	162	219	227	99	273	307	312	146	122	88	70	52	45	90	113	35	111	90	135	91	117	96	154	92	65	166	138	44	118	170
	431	GTTCGATCAAGATACTCGTATTTTGCGACCCTTGCA	216	184	156	196	261	180	316	350	125	278	290	268	206	279	249	177	208	106	183	268	121	219	292	392	101	72	78	74	38	48	105	114	34	87	82	66	75	158	125	107	104	68	163	142	40	149	120
	432	TTGATAAGGTGCTCCGTAATGTTGCGGAACTATCAT	247	247	156	189	162	85	246	174	70	236	324	191	251	238	214	274	213	163	315	222	77	225	417	256	148	116	80	124	44	51	121	119	44	127	122	138	112	109	94	116	69	59	168	85	34	87	193
	433	TAACGGTGCTCTAACGTTCGACGCTGGAACTTAAAC	222	217	185	219	157	130	310	208	128	294	339	253	242	195	261	227	232	126	304	275	104	229	435	269	135	99	67	85	44	30	111	114	33	87	110	104	91	109	98	118	66	46	162	109	49	109	166
	434	ATGGTGCTCTAGTGCTCGAACACTGGAACTGCTGGC	244	245	156	143	131	112	223	156	96	339	304	310	196	233	153	102	127	147	375	258	92	240	366	304	84	77	69	83	53	44	114	96	19	98	88	141	116	92	70	80	75	57	171	74	40	110	159
	435	AAGGTGCTCCTTAACAGAAGGAACTTATGTCGCAAC	209	241	142	202	137	89	261	165	78	248	291	200	235	257	190	231	136	152	209	178	62	176	340	215	126	139	60	84	49	33	82	106	33	107	85	107	110	108	93	103	68	52	152	92	27	93	161
	436	AAGGTGCTCCGGATGTTGCGACATACCGGAACTAAT	232	283	170	193	147	90	193	143	80	213	339	214	240	264	211	188	159	164	272	291	70	254	353	296	93	104	68	101	52	63	100	73	41	132	116	126	114	96	70	89	91	59	131	87	41	98	138
	437	TAGACGGTGCTCGGTTGTAAGACGGAACTCTAATGC	242	265	154	198	180	100	324	184	63	272	328	205	198	270	185	210	158	124	175	210	65	164	266	225	92	108	62	52	41	32	86	102	22	89	93	99	137	131	100	146	107	66	185	96	34	105	141
	438	GCAGCGGTGCTCTAGATAATCTGGAACCTGCGAATC	266	330	164	231	167	119	240	184	81	347	390	258	225	255	193	131	134	152	175	227	68	190	284	272	101	104	64	80	51	29	80	98	26	102	100	117	120	135	48	131	80	56	161	123	31	92	130
	439	CGGGTGCTCGATGTCCTTATACATGGAACCAATGCC	225	312	167	220	176	125	244	168	74	346	318	252	218	291	196	129	150	137	217	251	84	247	294	274	103	138	77	73	54	34	80	111	25	121	116	143	140	122	85	97	117	56	175	129	48	106	143
	440	GCGGTGCTCCTCTTAGTTTCGAGGAACCAGTGTATG	249	238	196	210	129	106	252	189	77	257	352	233	286	294	213	263	148	162	314	229	86	273	374	264	121	165	64	120	70	54	146	100	31	133	131	154	126	122	75	104	76	72	141	118	38	121	117
	441	AACGGTGCTCCTGTTTGACAACAGGAACTTAATTTG	172	260	125	228	131	77	272	155	83	250	312	190	171	259	177	191	166	133	233	269	60	216	317	223	115	97	59	88	41	41	96	127	35	95	90	86	116	92	81	116	113	56	125	113	43	99	154
	442	GACGGAACTTGACATCAAGGTGCTCCGTCAATCTTT	256	257	129	217	149	94	182	187	82	258	315	190	217	240	203	145	129	151	180	216	63	166	313	238	163	86	69	61	38	40	80	96	34	98	84	131	117	78	59	123	65	47	137	113	38	109	147
	443	GTTCGATCGTATCCTACTGATACGCGACCCGTACTC	264	222	158	240	193	86	224	246	86	300	244	260	305	264	278	103	182	110	197	226	106	212	253	430	110	67	67	68	52	39	91	90	30	103	84	89	111	145	90	84	115	45	154	106	54	158	97
	444	TAAGGTGCTCTTGACAGCTATTGCCAGGAACTTACT	187	243	142	185	162	78	228	158	77	201	276	201	262	199	225	270	234	162	281	235	84	212	382	293	113	91	103	87	45	42	127	120	26	106	103	137	118	71	90	116	74	62	134	78	25	97	179
	445	GTAGAGGTGCTCATACATGAACTCACAACGTGCAC	205	214	145	196	143	90	273	149	89	229	314	198	213	251	196	240	156	151	236	170	59	201	308	228	104	113	77	76	58	37	108	66	29	93	126	100	100	94	89	107	105	65	143	101	38	87	138
	446	GTGAGGTGCTCCGTTTTGTCGGAACTTACATGTGCA	188	259	163	265	159	68	309	169	57	233	340	180	184	234	220	228	184	142	207	171	68	217	320	197	118	126	75	81	70	50	96	79	37	120	120	110	103	131	100	143	120	60	132	100	46	111	176
	447	AGGTGCTCCGCACACATAACGTCGGAACTAATGCTC	221	259	147	192	168	96	195	174	69	327	328	240	218	275	166	111	120	123	195	243	86	233	242	237	113	119	45	93	47	47	81	80	16	108	91	124	153	135	78	113	85	56	163	98	36	113	122
	448	GTTTGATTGCAGTTAAAGTTCGGCACAACCCGCGATC	194	176	176	269	206	117	352	290	89	229	262	218	233	240	273	224	262	133	194	257	96	185	295	381	113	97	77	84	75	45	135	111	21	109	103	82	81	110	118	108	112	48	152	108	34	136	121
	449	AACAGGTGCTCACGATAACCGTCGTGAACTATTAAC	192	238	120	190	124	63	237	162	85	211	322	230	194	245	215	163	152	166	225	190	78	184	316	222	138	112	44	87	53	30	90	117	25	94	122	117	102	118	65	113	57	62	126	99	36	85	157
	450	GTTGGAACTACAGAAATGTATGGTGCTCCTTCGAGC	243	172	97	193	187	115	221	145	75	203	255	164	225	233	210	257	218	162	300	254	65	152	420	295	189	120	45	76	62	31	113	122	47	105	120	130	107	69	55	112	60	56	146	112	31	106	171
	451	ACAGGTGCTCCGGCTTTAACCGGAACTGCATTGTTC	232	260	143	185	167	75	235	197	70	284	289	233	212	256	173	138	99	151	207	222	65	251	290	219	102	113	54	66	56	36	88	87	16	106	82	102	131	102	77	118	104	54	168	104	25	95	122
	452	GACGGAGTGGTGCTCTCGTTTTAAAACGGAACCTCC	220	251	146	230	173	113	238	187	78	210	310	226	225	296	203	198	179	180	234	197	70	244	415	331	81	107	74	123	64	63	109	87	25	133	145	125	100	105	69	115	98	60	132	96	23	75	133
	453	GACGGTGCTTCTGTCGTATTACAGAAACTCACTGAC	231	242	123	185	141	111	251	154	68	237	341	170	177	196	233	136	166	136	207	228	51	168	288	229	111	86	68	63	50	36	99	112	29	90	91	108	96	123	65	132	55	47	189	86	44	111	200
	454	CAAAGCCGACATGCTGGTGTTCATGAATACACCATC	166	163	142	227	207	84	276	223	82	211	319	243	225	272	212	184	212	144	189	251	77	262	294	308	126	95	108	68	79	38	90	118	34	108	92	44	28	127	117	109	90	48	107	113	16	100	129
	455	GACGGTGCTCTTAAACAAGTTAAGAACTCAATGCTA	265	260	137	200	191	70	251	202	90	253	305	189	196	243	182	173	151	117	193	230	71	211	275	218	111	106	60	64	45	34	83	116	32	77	96	117	132	121	93	155	102	79	131	116	30	109	157
	456	CAGGTGCTCCATCTTCACAGGTGGAACTGATGGACG	189	246	124	138	137	85	155	134	64	231	273	209	236	276	137	124	123	148	253	222	61	259	288	234	58	108	81	83	66	44	75	79	15	89	90	120	107	94	37	73	77	37	111	85	28	107	110
	457	CACGACCCTTCCTACAGTCTGTTCGATTGAAGACTC	234	213	122	232	191	102	257	232	99	233	246	232	248	271	249	191	201	157	178	229	75	193	295	365	106	87	67	84	50	29	126	97	30	81	86	95	111	128	90	112	85	61	104	105	36	129	107
	458	GACATGGTGCTCTGAAATGCATTTGGAACTGTCACT	232	243	156	184	155	86	257	166	81	226	297	175	180	225	257	218	163	149	181	192	37	192	309	275	133	108	92	64	43	42	91	104	24	93	112	123	76	106	100	118	54	73	127	81	32	89	168
	459	GTATCAGCGAGGTGCTCGGCATTTCAGTGCGGAACC	159	227	141	155	127	110	152	133	32	160	229	193	225	298	139	182	125	164	256	199	51	205	299	220	56	71	63	81	61	36	81	60	15	100	130	98	88	67	52	68	74	38	111	84	23	75	104
	460	CGTCCCGTAGTGGAGACACGGAGCGGGCAGACAT	142	152	149	164	129	101	181	122	34	108	217	180	114	235	126	127	122	106	156	134	64	192	276	234	54	73	65	76	57	60	98	56	23	56	77	44	101	68	54	60	64	42	76	60	14	65	75
	461	TGCGGTGCTCCGCAGAACAAAACGGAACCAAGTCTC	195	249	173	169	136	107	180	156	74	280	271	260	232	234	212	164	152	201	281	245	86	277	283	306	99	120	85	72	69	60	81	73	32	81	96	145	110	119	61	116	85	66	128	105	26	114	115
	462	AAGGTGCTCCTCTGCATTAAGGGTAGAGGAACTAAT	182	243	170	206	170	56	233	173	81	174	284	201	252	243	186	203	167	158	260	215	64	240	369	286	125	111	93	89	64	49	100	93	44	130	139	97	136	95	104	95	70	67	132	110	37	131	152
	463	AATGGTGCTCACTTAGATCAAGATGAACTTAATGCT	222	281	170	202	162	107	287	161	72	239	281	195	199	226	188	185	184	179	193	196	66	225	275	259	117	91	70	71	49	56	100	151	45	116	103	96	128	110	82	152	89	46	203	119	30	128	144
	464	TAAGGTGCTCCGTGTCTTCGCCGACCGGAACTAGAT	250	287	159	172	92	91	169	143	63	251	217	190	210	296	161	168	152	184	240	251	61	259	286	222	109	121	71	94	50	53	81	77	27	99	97	135	136	115	72	95	80	53	92	96	40	106	118
	465	CACGGTGCTCCAGTCGACACTGGAACTGACTGCCAC	181	222	103	126	112	92	182	119	54	167	197	131	168	294	165	177	145	176	181	134	74	232	205	231	81	69	64	88	73	74	94	69	25	80	81	88	73	59	68	100	65	34	76	66	35	82	105
	466	TTCTGACGGTGCTCCATATGGAACTCAGCAAAGATC	248	288	182	232	148	81	280	210	79	253	345	221	188	309	143	193	150	128	153	179	66	192	286	211	106	106	60	56	48	40	89	105	19	87	102	73	141	119	107	131	104	72	134	136	30	96	143
	467	GAGGTGCTCTACGCTTTAAAGGCGGGAACCAGCGCC	216	254	116	147	134	125	195	129	62	217	280	263	192	302	180	211	160	215	213	238	86	209	302	248	113	98	59	112	69	56	96	77	15	78	104	118	85	77	52	93	54	49	134	72	31	81	131
	468	CGATAGGTGCTCCGGTTTAAGCTGGAACTTCAAATG	206	232	161	202	168	103	232	162	84	229	286	186	213	323	212	312	226	168	303	261	75	246	405	300	153	119	73	104	55	44	129	121	31	121	131	135	91	82	76	126	67	50	99	86	47	80	143
	469	AGGTGCTCGCAGCCTACTTAAGCTGGAACTAGTTTT	242	158	152	127	160	90	207	172	84	250	262	243	239	231	210	197	197	181	245	236	95	227	297	311	122	102	90	86	72	48	125	86	45	132	103	153	85	101	61	103	89	79	139	98	37	131	121
	470	GATCGACAGGTGCTCTTGCAATGCAATGCTGGAACT	197	215	149	202	169	119	258	156	71	185	318	194	212	278	203	248	149	126	227	143	53	179	398	257	121	132	101	72	30	35	124	55	31	86	140	99	116	120	60	106	73	54	127	80	20	88	119
	471	AATCATGGTGCTCCGCACGAAATACGTGCGGAACTG	137	197	135	179	106	67	253	94	32	172	293	132	195	186	181	267	161	125	242	126	44	157	458	248	105	107	65	68	34	22	121	54	19	85	115	72	66	94	56	89	67	39	102	71	20	70	165
	472	TGCAACGGTGCTCGCAATCATCGTGCGAACTTGCGT	224	214	140	148	89	76	149	141	54	206	264	202	214	195	164	136	104	133	181	199	61	149	335	235	95	104	61	65	54	35	77	43	24	95	80	115	79	85	36	61	50	38	122	88	21	104	85
	473	TAGGTGCTCGTCTGCTATCGCAAAGGAACTATTGCC	184	203	130	184	146	73	221	187	63	270	322	199	213	187	188	146	152	148	206	214	63	210	256	225	94	102	58	75	41	29	78	79	25	89	123	104	103	78	74	129	83	62	139	105	37	107	128
	474	AAGGTGCTCCGCTGCAAACAATTGAGCGGAACTTAT	190	249	130	190	191	89	231	175	69	209	267	171	245	260	194	234	174	153	265	216	52	220	357	268	108	99	69	81	50	27	103	63	40	93	107	97	92	78	79	88	65	53	120	90	35	73	123
	475	TCACCCTCGCTATAAAAGCGCGTCGCTGTGAATGCA	192	355	164	333	211	100	371	159	94	195	418	221	181	355	170	152	168	156	219	150	80	235	311	240	80	112	53	82	76	47	94	100	27	86	167	83	140	83	82	133	115	48	181	124	45	75	140
	476	TCACAATGAGGTGCTCGAGCGTTGCTGGAACTCATT	146	232	109	221	137	93	223	129	58	146	292	153	207	236	156	234	178	161	220	169	55	218	430	232	81	85	62	79	51	39	98	64	24	101	130	82	85	88	55	89	78	45	101	74	27	73	147
	477	ATTCGTGTGCACATGTTGTTTCGTCCCATCAAATCA	185	126	119	149	138	73	232	171	62	137	206	129	262	241	247	230	254	126	247	219	100	244	295	284	179	104	122	90	69	45	163	127	34	123	107	77	38	87	89	81	78	38	100	105	17	103	99
	478	TGTACCAACACGGTGCTCCGTTTAAAGTACGGAACT	165	222	158	169	163	103	187	109	67	169	289	164	180	199	226	174	161	134	201	214	63	180	355	243	92	92	62	77	43	49	84	95	31	88	121	127	77	84	64	105	61	47	106	87	24	104	126
	479	GGGTGCTCTTGGGTGCGACTCCTAAGAACTAATGCT	152	268	156	140	143	65	223	181	83	239	248	308	187	264	168	174	119	197	276	193	84	262	262	347	76	80	72	68	59	46	82	85	33	86	114	125	83	84	84	87	90	39	120	85	35	115	112
	480	GCGCATGGTGCTCCGCAGTATTGCGGAACTGTGAGT	184	223	130	148	75	67	145	115	49	200	236	186	189	187	155	136	132	164	228	159	85	177	298	241	61	75	63	81	44	43	88	74	17	91	98	109	77	54	62	66	64	46	88	92	23	86	112
	481	AAAGGAACTTGGATTACAAGGTGCTCCTTCCATTGC	260	242	122	209	146	89	242	178	91	271	286	163	161	176	174	134	104	137	171	226	72	149	259	222	96	84	57	53	37	28	69	108	22	58	99	80	135	91	73	118	72	51	147	109	36	107	189
	482	ATCATACGCATGGTGCTTCAGGATGCCTGAAACTGC	131	174	103	172	116	100	212	101	61	139	277	149	184	238	156	229	160	130	245	154	48	172	326	222	100	98	69	75	57	36	89	56	36	89	86	86	95	102	41	89	81	43	124	84	23	63	117
	483	AGGTGCTCAACGTGTCTTAAACGACACCAGAACTGT	241	205	103	164	135	84	188	134	67	187	244	151	226	256	208	202	164	149	224	217	73	175	342	296	121	115	73	73	35	39	87	88	28	91	107	127	86	91	65	116	61	48	97	79	28	84	126
	484	TACTGGTGCTCCGTCTTTGTAACGGCGGAACTAAGT	190	221	129	159	103	82	232	143	54	247	280	179	173	183	161	195	182	165	237	187	88	194	371	269	135	91	58	71	50	40	100	93	36	99	117	91	93	67	58	121	55	68	118	73	36	92	133
	485	CATGGTGCTCTAGGTACTAACCCGGAACTGGATGCA	252	234	176	144	152	91	180	160	80	224	243	200	250	278	202	175	149	165	276	224	69	244	278	293	93	101	72	74	46	43	93	76	26	89	102	148	91	78	57	84	77	51	89	109	34	89	86
	486	AATGGTGCTCGACTCAACAAGTGGAACATTACTTGC	201	158	110	179	119	82	225	162	63	212	257	182	192	163	164	127	154	136	176	210	71	160	255	197	122	72	57	62	49	28	62	125	33	71	82	98	110	64	62	124	39	50	143	68	34	86	145
	487	ACACAATGGTCGTTGATACTGTCAACACATACTATG	238	138	97	172	193	94	199	168	61	159	203	195	249	182	176	212	228	105	153	183	77	173	361	261	121	92	80	73	52	36	115	109	30	81	127	88	101	97	73	96	78	29	124	90	42	73	93
	488	AGCGACCTTTGTAAAATCGCCGTTCGATCTAATGTT	206	197	127	248	171	75	229	241	81	214	232	181	196	254	183	153	165	77	139	228	66	162	270	236	73	58	67	60	53	21	78	91	28	71	91	68	85	99	86	112	80	44	109	95	45	100	142
	489	ATGGTGCTCACAAGGCAGAAACCTTGGAACTAACTC	194	269	166	173	159	104	218	194	96	281	269	238	185	232	241	135	195	173	161	223	81	194	296	281	135	93	80	57	46	45	63	124	40	97	90	91	98	80	65	114	77	49	154	104	37	108	122
	490	ATGGTGCTCTTAGTGTGTTAAGAACTAATGTACTC	226	208	103	182	136	78	197	118	62	206	258	172	193	181	179	175	150	158	231	232	77	157	239	237	123	113	62	80	57	64	108	114	31	86	90	119	107	86	97	115	69	52	153	97	37	97	154
	491	CAAGGTGCTCGACCAATTCAATGGCTGAACTTGTCT	232	248	109	199	144	62	236	135	60	206	287	222	156	203	162	179	141	108	195	176	69	177	293	220	102	107	64	77	47	39	70	102	22	70	96	102	99	68	74	114	70	58	134	84	35	77	137
	492	AGCGGAACTGTATGTACAGGTGCTCTGCTACCAGTC	223	239	129	182	116	98	174	132	57	256	307	176	161	205	109	85	80	124	144	192	73	192	241	196	74	89	53	61	29	35	67	71	18	72	79	75	100	100	65	96	80	58	150	96	23	106	92
	493	GTGGTGCTCACGGTGGATAACCGTGAACCAATCCTC	243	246	120	157	100	96	168	105	53	244	283	193	157	239	130	83	109	162	212	218	74	190	229	221	92	93	46	70	38	42	78	74	22	85	91	105	119	79	39	89	72	32	150	90	43	96	122
	494	CAGGTGCTCCTTACACTCGTAAGGAACTGCGGCTCG	183	203	139	121	101	92	155	99	52	233	208	235	174	259	142	141	106	159	202	162	64	222	261	193	63	87	62	75	46	48	85	55	15	73	76	119	78	55	45	67	58	44	88	63	39	81	85
	495	GACGCATGGTGCTTCACCTATTGGCAGTGAAACTGC	169	199	117	181	127	88	151	112	48	133	226	136	205	201	187	180	139	140	304	148	31	198	355	255	116	124	53	102	53	34	107	55	22	102	108	95	94	78	62	92	56	47	155	76	24	65	137
	496	ATGGTGCTCACATGAAGCGTGTGAACTAGTGTCGGT	158	155	89	145	124	53	169	136	63	221	221	151	147	162	133	156	157	121	178	157	61	173	264	195	100	83	54	60	56	37	81	74	26	96	85	99	67	66	45	77	55	37	140	70	24	83	120
	497	TGACGACCTTTGGCAACTCCGTTCGATTCGGATGAA	169	198	106	201	128	89	186	201	60	180	246	238	264	269	260	204	219	122	179	181	62	156	299	349	83	79	81	84	67	31	88	76	21	76	93	76	86	92	55	91	71	37	76	73	44	66	93
	498	TTATGGTGCTCCTTACTAACAAGGAACTAAAACGAA	229	233	121	176	167	65	215	226	78	267	234	192	189	242	205	172	180	149	187	254	86	210	263	248	84	113	81	69	44	51	89	132	41	79	78	97	96	100	86	111	81	62	121	155	44	102	154
	499	GCAACGGTGCTCCTTTTCATTAGAGGAACTTGCTCT	183	205	150	193	115	72	232	135	57	197	266	167	202	233	218	255	145	150	246	164	69	189	347	276	129	112	79	55	47	54	118	88	17	102	92	94	104	99	88	126	81	61	127	79	32	80	134
	500	GCTTGTTCGATCGAGAATTTCGCGACCCTGTCAAGC	201	170	103	192	157	91	257	206	59	199	270	185	235	220	195	139	137	90	132	218	61	132	268	310	94	65	64	90	46	32	84	74	21	71	73	67	99	118	74	88	65	42	110	73	19	103	108
	501	TCCATGGTGCTCCTCGCGGAACGAGGAACTGGGAGT	175	214	120	132	92	81	175	125	36	138	180	161	162	255	119	147	128	140	180	160	77	196	209	170	83	78	48	68	66	61	60	61	28	93	67	83	96	62	48	78	56	43	99	59	28	70	100
	502	ATGATGGTGCTCCTCTTACATAGAGGAACTCATAAG	165	239	102	195	129	69	239	143	51	152	236	183	205	267	179	241	135	127	206	163	71	174	299	215	117	106	62	90	44	30	83	81	38	96	108	108	126	96	71	99	77	45	119	90	32	85	146
	503	ATGGTGCTCTGCCTTCAGAAGACGGAACTGATGTTT	209	212	133	166	160	97	214	162	81	274	236	212	149	165	189	129	183	139	202	206	87	203	272	227	104	102	40	61	33	63	77	87	20	76	98	111	76	98	52	94	59	56	118	97	33	107	123
	504	GAGGTGCTCCGCGAATCATTTCCGTGGAACCAACTC	170	196	132	123	109	91	133	117	65	243	233	230	126	170	173	107	128	171	164	232	63	171	251	209	55	61	57	71	50	28	57	67	23	75	53	124	71	71	44	73	58	34	84	78	25	97	89
	505	ACGGTGCTCCTGCATACGTCTGCGGAACTAATGGTC	241	201	133	176	135	87	169	168	65	353	304	196	144	220	146	119	99	136	147	208	66	209	197	205	70	77	46	68	45	28	40	57	20	89	69	111	121	97	63	80	85	54	131	81	28	102	97
	506	AGGTGCTCCGACGTAATACTTCGGAACTAATGTTAC	206	209	113	195	114	91	189	134	59	277	275	170	147	198	139	117	110	102	143	178	51	148	167	169	104	94	41	37	39	32	51	85	23	77	73	76	86	76	66	97	48	54	151	98	33	115	195
	507	GACGGTGCTCCGCACTACTCGGCGGAACTCATAAGC	190	195	120	117	83	65	172	54	49	146	197	127	148	229	132	131	99	150	161	106	80	170	216	206	62	57	42	62	36	47	52	51	19	57	57	83	71	74	65	107	35	35	118	47	25	47	98
	508	ACAAGGTGCTTGTACCTTTCAAACTTGTAATGCACC	190	224	141	211	151	90	217	159	69	217	281	181	157	213	147	167	139	104	171	161	76	184	195	221	107	93	56	59	47	31	53	76	24	81	112	68	116	107	76	112	90	43	147	109	27	87	161
	509	CAGCCATATGGTGCTTCACATTCCGGTGAAACTATG	165	206	141	171	148	77	184	137	60	173	293	178	169	208	175	199	146	132	253	170	53	206	339	232	82	72	56	86	51	31	109	88	24	88	119	100	59	83	55	108	68	64	123	63	25	67	135
	510	ACGGTGCTCTGTCGAATTGATGACGGAACTATTGAC	126	140	129	118	137	69	209	156	54	235	202	145	159	152	142	193	162	133	182	245	57	172	257	226	108	97	58	75	41	29	74	134	19	86	85	76	90	61	68	86	61	46	108	75	31	97	124
	511	CAGCGGAACTAACACTAAATGGTGTTATGGTGCTCC	160	164	66	162	141	76	173	115	41	173	235	133	172	167	176	185	171	165	194	176	44	121	378	208	104	91	53	71	36	32	97	102	19	79	102	100	63	81	27	86	62	37	107	57	25	72	146
	512	TTGTGGTTGTGAAGGCGTATGTCTTCGACATCATGC	201	285	106	248	231	100	293	127	69	119	274	149	140	222	157	190	183	138	268	155	52	210	319	246	88	85	30	67	72	42	140	83	28	93	177	92	128	91	74	127	69	23	163	110	26	46	162
	513	GTACGGTGCTCCTCAAGTCGAGTTGAGGAACTGCAT	167	213	116	166	113	86	152	127	64	192	245	165	201	212	152	129	129	132	210	184	63	173	287	252	76	75	45	67	49	32	88	56	19	79	75	104	102	94	35	65	44	38	118	56	39	80	102
	514	GTTATGGTGCTCTTGCCACAGGCAAGAACTAACATT	162	197	119	168	114	41	170	122	57	127	282	154	180	199	163	183	128	113	195	161	41	151	323	220	101	68	47	52	49	21	84	68	22	83	105	70	59	65	61	93	57	36	109	58	19	64	107
	515	CACGGTGCTCCGTTTCGAAGTGGAACGGAACTGGAT	184	199	127	149	105	72	185	143	62	229	256	175	179	215	133	118	117	122	216	177	55	203	230	218	76	93	58	77	49	46	81	62	18	101	83	73	100	64	40	55	51	45	91	77	32	85	81
	516	GATGGTGCTCCACCGCTGTGGAACTCATGCCGTTCG	185	223	103	140	96	78	123	62	51	175	187	144	138	243	128	172	106	186	177	121	57	183	290	190	85	66	49	77	53	39	59	61	15	77	82	105	66	59	47	88	43	29	89	58	25	37	86
	517	CAACGGAACTAACGACATCGAACGTTACGGTGCTCT	164	157	142	160	122	99	196	142	73	202	244	195	172	166	197	143	147	148	174	160	48	123	264	245	130	76	51	51	31	26	69	73	29	92	88	96	79	83	48	88	39	40	99	74	25	75	129
	518	CAGGTGCTCAACGGACTTAACCCAGAACTGCATCTC	196	168	118	144	98	89	150	149	63	212	232	157	182	202	160	112	89	151	166	190	80	169	209	211	87	81	55	59	49	59	78	67	24	98	67	93	86	80	65	60	48	49	127	76	26	109	99
	519	GCAGTATGGTGCTCATTTAGAACTATTTCAGTGTCA	161	208	114	151	134	63	179	121	52	157	225	213	150	215	200	142	127	127	158	192	70	182	291	259	85	108	50	56	42	35	73	77	24	56	116	107	69	88	100	85	75	46	100	81	36	89	145
	520	CAGGTGCTCCGTACACCCGGAACTGGTGTCGGATTG	156	172	78	111	79	57	122	104	34	101	134	130	152	202	96	179	99	130	109	131	48	170	224	149	67	60	27	69	40	44	44	62	16	59	79	66	73	46	39	56	52	28	75	44	23	34	76
	521	TCATCAAAGGTGCTCCGTGGAGCTCACACGGAACTT	166	226	127	198	116	96	152	115	68	182	262	192	173	242	187	132	144	147	189	161	70	171	279	250	70	107	71	77	50	40	66	63	30	69	83	107	71	70	49	74	49	58	89	62	35	61	97
	522	TCATAGGTGCTCTCGTGAAGTCGAGAACTATCATGC	200	230	97	153	126	87	191	108	58	179	249	174	166	148	161	122	112	114	163	158	41	115	255	177	103	91	39	55	29	24	63	64	22	57	100	88	104	72	72	133	64	41	131	70	26	73	144
	523	GTTCAATTCATTTCGTTCAAAATGATGACCCGCGAC	191	165	86	191	119	75	220	191	64	205	229	133	206	200	177	123	144	82	111	223	64	158	225	253	95	55	52	72	37	25	78	83	23	50	61	66	83	117	80	87	84	46	107	93	32	100	130
	524	TTTACGCTGACGTTGGTACTGTCACTACATACGATG	144	134	64	118	163	71	175	144	44	104	157	171	177	148	153	159	201	86	189	171	57	151	312	289	112	100	60	44	67	28	86	87	28	71	55	60	82	70	61	75	59	36	74	64	22	50	78
	525	TCAAGGTGCTCCAACGTAAAGCTTGGAACTTGGCGT	177	202	87	162	109	64	205	122	45	205	272	150	213	193	156	186	144	124	196	163	59	176	336	201	113	98	50	53	52	52	99	62	23	86	105	91	65	86	46	118	65	54	111	82	20	83	137
	526	GAGGTGCTCATTGCGTCGTTCGCTTTGAACTCAAGT	175	215	110	155	141	69	197	140	83	228	243	154	171	188	146	127	130	73	125	164	62	174	223	179	105	106	56	50	38	42	67	87	40	78	62	104	79	98	82	98	51	25	107	87	33	95	129
	527	GAACTACATGCTTACAGTATGTACGGTGCTCACTTC	195	148	76	185	93	64	180	127	51	181	220	120	159	124	128	92	101	136	163	156	43	115	218	194	91	53	31	41	32	20	62	89	18	67	53	95	74	86	48	115	37	32	149	68	44	96	112
	528	TGAGGTGCTCAACGGCGCATTAGTCTAGAACCAAAT	208	214	154	166	129	75	200	137	63	179	299	156	197	282	195	197	143	104	197	176	45	174	302	239	98	113	73	74	55	27	82	64	29	87	130	108	105	81	85	94	71	36	110	101	33	97	150
	529	AGGTGCTCTGACCGTACTGAGGCCGGAACTAACGCT	201	226	118	119	106	85	128	127	36	185	204	175	164	205	117	167	108	155	152	174	75	217	214	191	51	73	46	70	46	66	72	68	25	53	61	116	76	63	56	58	42	51	76	84	23	64	101
	530	AAGGTGCTCCGTAAGTCAACTTGCGGAACTTTCTCC	169	175	87	144	130	62	191	147	74	197	274	190	162	189	121	149	144	99	175	182	72	140	286	199	135	100	66	63	34	25	83	92	37	71	82	73	72	70	47	124	59	42	130	77	18	76	115
	531	TCACGGTGCTCGACCTCAAGGTGGAACTGACATGCA	157	206	134	112	82	77	144	111	40	172	175	174	157	197	142	110	83	141	197	171	51	168	200	178	69	65	67	51	48	49	46	43	15	61	64	75	80	48	43	52	40	38	100	64	33	68	69
	532	TACGGTGCTCCGCTTTAAGTGCGGAACTAAACGCCA	167	200	86	190	128	58	178	117	56	190	274	144	168	239	127	181	148	126	219	176	66	162	314	224	93	87	54	80	48	36	98	68	25	109	103	89	83	74	23	114	67	30	136	59	27	69	124
	533	AATGGTGCTCGCTGAGGCGACTGAGCGAACTAATGA	200	223	125	139	104	81	162	139	68	269	262	232	165	194	132	74	97	129	184	175	88	169	176	163	89	89	51	51	38	23	57	65	15	70	42	86	95	78	55	77	70	43	97	92	32	88	117
	534	TCAGGTGCTCGGCGTTACTGCGCGGAACTGAATATT	238	247	138	108	79	71	139	148	69	183	213	176	178	209	110	86	97	135	148	176	61	153	181	195	71	71	44	66	32	32	56	54	18	74	59	105	84	80	52	62	65	36	90	91	38	92	81
	535	AGGTGCTCGCAGACTTATACTATCTGGAACTAATGC	195	179	111	154	161	54	193	132	83	204	241	178	171	193	156	144	153	95	153	195	59	156	232	229	113	77	58	62	40	27	60	86	39	85	75	106	129	82	54	137	44	53	110	78	25	82	163
	536	AAGGTGCTCGACGCGTGTCGACCGCGTGGAACTTGT	150	188	92	89	76	80	121	79	47	101	168	134	115	182	108	99	89	100	156	114	49	156	162	139	51	65	36	50	37	41	34	43	18	33	56	66	85	42	45	67	25	24	63	42	12	47	73
	537	GACGATCCTGGACGCACCTTGCTCGATTCATTCGTC	168	167	120	122	121	132	174	132	56	189	155	178	198	220	174	89	118	102	145	161	56	157	176	243	73	52	57	59	48	35	43	45	13	56	59	60	111	109	66	67	74	32	69	57	26	89	71
	538	AAGGTGCTCCGGTCATGTGACCGGAACTTACGTTCT	147	160	113	172	115	59	177	128	56	198	256	137	170	146	137	108	150	118	194	160	46	148	215	197	90	69	53	54	32	32	82	59	18	65	90	92	82	76	47	89	54	43	109	84	20	96	99
	539	GTGGTGCTCCTTCCGTACGCTTCGGTTGGAACCAGT	138	197	157	112	65	91	138	100	48	162	167	162	124	226	118	130	114	149	195	158	69	206	251	243	46	93	36	61	63	41	71	46	23	58	95	84	62	55	52	54	50	44	84	63	33	63	87
	540	AGGTGCTTCGACTCGGAGACCCATCGAAACTAACTC	178	207	158	135	89	80	140	142	49	199	188	181	187	214	131	117	117	100	142	219	63	177	184	192	58	96	44	72	64	35	51	68	16	79	71	69	114	69	38	75	53	40	90	72	24	76	89
	541	CAGGTGCTCCGTATATACACCTACGGAACTGAACGC	160	153	76	166	122	61	157	120	37	211	228	159	126	162	114	84	92	84	131	163	60	148	211	155	71	64	29	50	28	26	44	54	25	48	58	89	95	97	56	79	45	41	114	59	32	82	108
	542	AGGTGCTCCGCTTACGTTACTGCTAGCGGAACTAAT	176	195	114	158	132	71	178	91	58	145	206	155	171	180	130	130	137	124	156	166	51	203	235	197	81	80	61	60	30	29	55	73	17	89	95	80	75	79	50	81	67	55	96	59	24	79	102
	543	CAATCCGATGGTGCTCCGTTCACTCACGGAACTCGG	146	181	112	118	64	97	120	74	58	112	180	185	179	184	142	177	103	144	215	150	53	182	217	197	63	72	48	68	52	48	65	49	15	71	103	76	74	49	47	77	32	36	82	53	26	64	57
	544	GCGGTGCTCCAACACAACAAAACTGGAACCAAT	143	147	133	136	116	72	115	109	64	168	169	179	188	222	201	205	149	159	147	189	86	234	215	269	108	79	89	74	49	36	57	84	52	91	101	132	84	70	64	71	79	50	58	69	32	85	77
	545	GAGGTGCTCCGGTACTACATACTACTGGAACCAATG	169	157	127	155	127	93	133	101	75	183	237	214	174	199	166	147	127	154	150	120	76	180	291	237	67	81	60	69	51	51	65	75	19	108	91	94	95	93	74	81	83	56	70	62	28	92	77
	546	CGCGTGGTGCTCCATGTTATGGAACCGTAGATGTAC	218	236	117	165	118	61	235	170	66	189	219	154	142	184	131	120	111	135	175	148	79	206	219	204	86	85	61	46	37	30	76	70	29	76	87	71	84	95	48	89	72	39	105	80	27	60	99
	547	GTGGTGCTCTTCCAAACTTCCGGAAGAACCAGTATC	201	215	140	126	138	61	173	134	77	247	249	223	160	201	151	135	125	106	150	189	77	146	238	211	108	114	65	60	38	31	79	75	21	70	69	89	102	108	53	69	62	43	147	94	38	122	108
	548	GTAACATCAGCGTGGTGCTCCGATAAGCTCGGAACC	161	203	74	110	78	80	124	102	33	160	193	154	147	223	114	158	90	122	223	115	38	166	272	192	62	75	46	59	41	38	69	62	24	82	83	102	53	66	35	58	34	32	98	60	27	60	84
	549	CGTGGTGCTCCGGCATTGCGTTGCCGTGAACCGAAC	147	148	66	113	55	71	103	75	43	119	161	138	91	205	93	88	95	129	141	119	46	119	162	147	67	54	40	53	39	45	49	52	14	41	45	68	77	64	56	72	33	27	72	35	30	38	66
	550	TTGTGGTGCTCCGTACAGAAAGTGTCGGAACCAAGT	168	175	96	133	122	83	150	114	47	198	233	119	157	165	164	153	120	134	176	158	78	127	253	183	116	83	61	59	53	47	63	75	23	87	90	102	100	74	64	94	47	62	88	76	37	81	122
	551	ACGGTGCTTCACCTTTCGTGGAACTAATATCGTGCG	191	153	100	152	110	80	175	89	44	175	216	135	210	162	159	183	151	130	190	143	58	164	313	191	135	91	53	46	35	31	74	81	17	54	117	87	81	64	48	118	41	35	105	63	15	71	119
	552	TAGCGGTGCTCCTTAAATTGGAACCTAACTGTACAG	172	215	115	185	106	56	200	115	58	141	239	154	214	256	152	296	138	108	188	150	47	170	294	227	122	94	66	74	40	26	91	87	13	81	107	66	89	85	71	112	56	41	105	60	22	81	149
	553	TCGTCAGGTGCTCCATTTTGGAACTAACGCGATCGA	127	149	97	169	125	60	177	88	43	159	191	160	219	173	164	245	163	119	201	118	70	169	316	243	82	102	53	66	62	46	87	59	35	65	143	95	75	69	53	104	67	39	94	56	21	59	120
	554	GTGCGATTTGATTCACATCCTCGCTGTGCTGAATGC	188	292	97	213	180	63	220	106	80	125	228	159	139	202	119	126	138	117	158	107	53	198	224	178	72	53	31	53	51	28	70	79	23	82	128	62	111	62	67	120	71	28	146	94	32	82	142
	555	GGACGGTGCTCCGCAGTTTCGGCGGAACTTCATT	193	219	105	88	69	71	100	94	35	148	173	150	128	201	110	159	112	156	223	158	70	177	230	162	76	66	38	90	44	21	65	54	12	66	79	89	63	46	42	56	52	30	59	59	20	61	93
	556	GTTTGATTCATTCCACAAGGAGCGACAACCCTTGTC	90	110	78	150	168	73	183	187	49	152	179	142	111	195	185	92	138	82	129	175	71	114	184	237	94	59	72	50	33	16	75	80	14	40	60	60	67	96	97	63	71	39	78	53	34	99	86
	557	GTGGTGCTCCATACTTTTGTTATGTGAACCAACGTT	136	135	114	125	130	58	155	105	48	174	192	159	135	150	135	92	147	81	177	162	58	140	168	181	88	63	64	65	35	20	67	85	24	72	64	88	75	63	67	87	46	48	98	57	18	85	130
	558	TAGGTGCTCTCTTAAGTCTCGCTTAAGGAACTATGT	140	175	123	131	97	73	198	117	48	171	242	165	143	179	123	123	117	103	155	171	40	153	210	178	91	86	50	33	24	30	58	71	24	79	67	86	84	83	47	74	48	32	104	85	24	73	121
	559	CTGAGGTGCTCTGATAGCGTTCGGAACTCACATGCT	211	206	111	173	139	93	184	140	76	188	255	168	148	240	175	125	126	135	197	172	72	176	257	254	92	80	63	56	49	42	73	59	29	82	86	86	80	86	54	66	61	24	99	93	29	81	102
	560	AAGGTGCTCCAGTGTCTTCAACTGGAACTAATATTC	162	206	81	139	102	59	181	141	60	226	204	152	138	170	116	127	128	126	140	186	65	168	275	191	68	88	54	67	29	25	72	97	24	76	76	84	83	82	50	89	48	49	92	81	32	94	131
	561	ATGGTGCTCCTCTGCTGACAGCGCAGGAACTAATTC	216	202	111	138	106	67	132	159	59	288	215	229	156	188	118	69	111	127	183	222	83	174	153	167	76	66	54	64	32	35	64	74	20	67	51	76	105	95	47	73	76	50	122	81	39	109	78
	562	GAGGTGCTCCACGCTACGACGTGGAACTCAAAGTCA	158	216	97	118	101	60	111	96	34	193	191	172	134	185	90	58	57	113	143	177	57	145	152	127	50	56	36	44	34	34	49	48	10	62	67	64	95	57	40	64	56	31	93	53	30	69	89
	563	GACATGCGGTGCTCACGTCCATTTAACGTGAACCAT	130	130	109	119	89	52	150	88	41	116	184	106	126	179	158	146	108	103	160	142	51	144	231	166	49	74	49	74	42	26	66	55	23	75	87	74	54	60	46	70	51	25	71	44	22	43	75
	564	ACCACGACCCTCGTGAATTAACACGTTGTTCGATTG	150	129	83	148	119	52	177	145	38	98	209	138	188	166	169	156	157	89	123	132	38	111	240	247	80	55	76	64	30	36	83	49	21	77	93	69	68	83	43	59	66	30	78	49	13	74	88
	565	TTCAAGGTGCTCCGTACTTGCGGAACTGAACATGAT	163	203	94	171	130	82	206	127	53	212	226	175	157	203	144	128	95	102	153	161	54	139	200	194	86	85	52	37	35	32	65	84	17	74	64	64	91	62	59	85	75	29	100	75	23	98	110
	566	GAGGTGCTCCGTCAATAAAATCACGGAACTTATGAC	160	154	66	148	97	55	192	95	58	142	233	164	161	160	127	196	147	127	160	162	36	185	263	202	80	90	38	69	40	27	86	74	25	61	77	96	78	71	47	84	47	48	105	64	19	64	137
	567	AACGGTGCTCCGTCAGCAAAGCTTTTGGAACTTAAT	147	171	111	130	145	57	181	123	72	187	225	150	171	204	145	144	132	118	199	177	39	180	260	194	92	86	46	65	60	28	77	71	27	82	73	73	62	78	58	75	83	43	125	82	22	62	104
	568	CGAGGTGCTCGTGACAATCGTCGGAACTTGATGCCG	208	201	112	132	96	60	147	115	49	143	189	174	171	206	114	155	122	144	208	150	55	199	245	187	72	77	48	82	34	33	88	51	8	65	71	95	73	77	35	66	33	25	103	37	27	54	55
	569	GGGCTGCTACACCAAGGGATTGGCGTAACCGAAGGC	161	137	52	102	54	67	125	64	34	115	164	118	120	165	80	99	72	140	94	114	38	95	144	135	55	58	29	35	32	28	37	35	14	34	45	63	59	47	43	77	31	32	58	37	29	55	75
	570	ACAGGTGCTCGGCTTCCAAAGCGGAACTGTTGACAC	174	167	130	116	84	92	128	83	48	159	175	158	154	189	127	93	80	112	177	150	46	137	194	192	57	60	48	57	32	35	52	39	13	60	49	81	87	62	31	73	46	37	92	55	30	66	81
	571	ACGGTGCTCTGACGAAAAGCTCGGAACTAATGATCT	141	177	107	153	94	59	188	154	55	195	214	173	135	187	188	119	145	121	163	181	62	173	203	182	88	87	55	44	30	20	69	90	17	98	85	82	82	81	76	85	69	41	119	72	18	76	116
	572	AATAAATGTCCAAAGTACTGTCAACACATAAAATG	143	114	76	97	156	33	142	161	64	134	128	141	182	155	139	117	165	77	118	170	38	158	263	246	73	69	65	55	53	19	74	85	29	56	83	59	77	60	54	60	66	32	105	72	25	50	49
	573	GCACGGTGCTCCGAACTAAACTCGGAACTGCTTCTT	204	183	80	153	97	62	114	121	61	218	182	163	174	187	151	140	114	138	190	173	60	194	198	197	63	84	66	73	37	18	75	82	16	87	70	107	76	85	31	65	53	43	73	74	27	90	80
	574	AACGCAGGTGCTCCGTCTTTTTGAAGCGGAACTGCC	109	166	71	122	87	69	140	99	49	184	190	142	169	197	129	110	106	123	192	160	40	162	299	160	53	60	35	57	40	26	66	46	16	68	84	82	72	62	24	76	53	45	104	77	31	68	72
	575	TCCGAAACATCGCAAGGATTGCGCATCGTTTGGATC	160	284	111	234	149	67	242	101	51	145	278	151	94	259	95	82	79	86	140	108	29	190	176	192	58	69	21	48	42	23	58	71	7	54	100	56	98	108	78	122	76	38	113	72	10	47	130
	576	AACGTGAGGTGCTCCGTTGGAACTCACGATAAACTC	181	212	105	179	106	68	167	83	73	173	210	171	149	196	88	102	92	74	122	124	47	154	159	129	61	68	40	55	47	26	43	61	12	53	83	49	72	81	86	68	73	59	99	75	18	63	89
	577	GCTGAATGGATGTTGGTACTGTCAAAACATACTATG	155	94	68	109	146	82	155	171	50	136	149	133	180	151	176	145	209	94	156	139	68	141	273	274	74	92	86	54	67	29	97	71	16	65	73	65	66	94	69	48	55	41	68	74	18	41	69
	578	TCGGAATTTATGCGCCTTCGCGATATCCGCGTGTCG	89	68	73	98	82	36	104	81	27	87	159	86	77	123	85	84	77	57	57	73	23	89	162	105	61	67	35	49	29	23	46	61	10	30	28	91	171	42	19	43	29	26	41	41	36	83	54
	579	CGTTCGATTTGCGCAAGTGCGCGACGACCTCTTGGC	169	118	72	137	85	98	122	108	33	156	141	146	134	195	96	61	76	65	96	113	57	139	116	176	60	54	33	44	31	28	34	53	16	27	26	34	78	69	35	54	55	29	60	64	22	77	67
	580	GAGGTGCTCCTTGTAATTGCAAGGAACTCATGTAGA	144	182	131	131	98	61	179	154	62	150	205	168	107	173	128	93	116	54	139	157	45	152	161	196	79	69	47	46	31	22	64	68	17	59	54	64	78	77	63	80	62	38	132	95	29	72	115
	581	AACGTTAAATGAGCCAAGCGACTTGCATACTTGGAC	115	106	92	176	76	45	129	97	30	84	147	138	155	164	113	76	99	84	72	148	25	123	109	172	75	46	60	47	32	24	45	55	12	42	43	28	17	66	91	66	52	26	74	52	13	57	75
	582	GACAGGTGCTCCGATGTACAGTCGGAACTATCAACC	131	145	71	90	77	51	123	86	45	138	180	124	105	137	102	75	77	89	132	129	45	115	178	169	54	47	31	36	28	19	38	44	14	32	44	75	59	86	37	60	36	33	72	50	23	75	78
	583	TAGGTGCTCCGCCTCATCTGCGGAACTAAATGTACG	165	191	109	154	106	60	124	101	51	185	214	178	175	221	122	112	73	107	107	114	48	171	200	163	79	85	33	61	29	31	38	42	15	79	88	69	103	86	60	61	78	60	93	79	19	90	100
	584	CGTGTGCGGTGCTCATAATGAACCACACGACACTGG	145	165	118	132	79	58	134	101	54	156	216	168	177	188	153	124	84	90	140	135	52	165	185	195	56	77	57	62	40	37	81	54	21	66	74	87	85	64	54	51	40	36	75	65	25	53	61
	585	TAGGTGCTCTCGTTCTCTCAAACGGAACTAACTAAC	187	149	92	107	107	40	177	124	56	179	206	150	158	168	169	131	112	121	142	167	42	134	202	145	103	82	60	53	28	25	54	85	20	63	60	70	78	69	73	67	47	40	86	88	28	65	139
	586	ACCATGGTGCTCCGCTGGCGGAACTGGTATGTCATC	134	184	95	130	87	61	103	78	45	138	143	124	106	183	77	101	59	108	89	117	48	152	129	122	47	56	24	55	41	31	34	48	12	48	51	45	79	44	58	57	54	41	53	51	19	46	74
	587	GAGGTGCTCAGGAAAGGGATTTGTCTGAACTCTGTC	142	136	88	140	89	60	159	95	63	212	206	178	122	146	130	83	86	90	136	156	64	155	169	166	71	66	56	47	41	34	46	64	27	76	51	105	95	85	58	105	68	62	101	76	29	94	91
	588	GACAGGTGCTCCTAACACATTAGGAACTATCACTGT	157	152	74	103	76	68	161	99	48	145	179	108	139	128	133	151	120	89	153	123	39	130	219	179	92	79	54	51	40	24	62	53	18	60	79	77	60	69	46	65	76	28	114	81	17	67	88
	589	AGGTGCTCACAAATGTTGAACTAAGTCGTGTTTGGT	104	88	96	119	103	49	107	93	31	141	164	113	173	172	140	191	135	88	201	135	62	200	270	146	84	86	59	62	45	41	99	62	24	84	95	68	96	54	70	89	64	36	92	70	25	57	93
	590	AGGTGCTCTGTCTTGTATCTAGGCGGAACTAATGGC	135	137	113	122	110	49	141	111	28	206	232	168	122	149	94	74	76	83	115	157	41	137	209	140	70	72	27	39	30	26	63	56	10	46	67	67	93	75	64	78	62	42	98	61	19	81	96
	591	CAAGGTGCTCCGTTCTTTGCGAACTGAACTTGACGC	184	156	65	110	74	63	119	89	46	177	182	109	134	160	123	85	92	91	107	120	24	90	189	187	80	61	24	51	12	11	46	52	18	48	71	73	75	72	40	81	24	39	88	54	22	67	96
	592	GCAAGGTGCTCATAGACGAACCATGAACTTGCATTG	144	159	91	119	87	51	156	110	38	175	221	132	128	136	159	125	83	79	140	128	37	134	196	151	96	72	67	37	36	25	62	66	22	72	65	77	66	65	76	73	50	42	101	86	19	69	110
	593	TTTAGGTGCTCCGTAATATCGGAACTAATCTTGTTG	119	179	67	151	113	71	163	76	53	124	204	125	141	192	148	249	155	108	174	120	42	160	286	189	80	86	41	75	52	44	79	86	24	80	100	92	84	73	44	62	53	31	102	63	23	57	115
	594	ATGGTGCTCGACAGCTTCCGCTCTGGAACTAATATC	190	182	106	142	96	65	170	151	48	238	208	154	143	192	145	84	120	93	152	186	64	141	208	162	80	78	37	47	45	30	51	71	15	70	57	62	106	86	60	69	52	33	116	58	18	88	70
	595	TTAGGTGCTCTGAGCCATTCTGTGGCCGGAACTAGC	175	180	90	89	82	57	116	81	41	165	202	140	165	133	135	109	102	130	192	143	42	118	247	189	72	64	44	75	35	24	57	44	29	45	57	113	59	66	39	58	32	34	82	43	24	73	89
	596	AGTGGTGCTCCATCCGAGACGATGGAACCTATACGC	143	162	75	98	75	83	96	105	46	197	160	150	146	166	108	92	83	136	148	140	59	136	181	206	74	58	37	52	40	38	58	50	12	61	46	107	95	65	40	67	49	36	83	55	16	76	81
	597	TGAAGTGGTGCTCACTTCTGCAAAGTGAACCTTCGT	158	160	80	132	101	57	161	97	57	123	193	125	130	141	115	115	172	118	167	112	59	138	238	178	87	75	35	52	34	23	90	67	21	63	67	75	72	54	55	86	49	43	97	88	29	53	104
	598	AAGGTGCTCTGTCGATTGTTGTTCTACGGAACTAAT	135	145	83	129	82	50	175	118	52	166	149	119	179	168	175	200	153	107	169	155	59	205	289	167	114	86	57	64	47	29	83	72	23	61	78	72	70	79	55	81	52	39	100	67	28	59	90
	599	AATGGTGCTCTCATGACTAGTTTCTGAGAACTTGAT	117	146	81	127	105	57	133	101	46	146	200	131	160	140	148	165	94	88	149	142	55	126	208	161	84	66	58	50	32	36	79	68	20	53	68	63	54	90	55	69	49	35	96	58	29	72	138
	600	GTTCGATCGCCATCATCAATGGCGCGACCCTTGCAC	139	124	85	95	90	94	135	99	45	131	119	146	156	179	99	63	89	80	143	122	47	164	137	167	51	32	52	49	30	19	48	53	6	54	32	38	60	67	50	60	56	30	71	57	24	78	57
	601	GTACGGTGCTCCGTAAGAACTGCGGAACTGCAATAC	136	171	90	133	89	70	127	73	28	168	170	150	152	142	139	81	71	127	122	123	46	105	194	184	70	49	33	48	26	25	47	66	17	43	58	85	80	69	46	73	48	30	79	60	23	62	74
	602	AACGGTGCTCTATCTACGTCCTAGATGGAACTTAGT	109	142	108	106	92	63	156	117	56	114	155	127	128	141	107	123	102	82	164	121	53	141	183	155	65	79	52	40	49	24	58	59	21	54	79	63	64	54	71	58	44	40	53	53	22	48	92
	603	GAGGTGCTCTACGTAGAAGGCGTGGAACTCAAGCAC	142	126	112	79	81	71	100	109	48	198	147	158	133	159	102	76	47	135	126	165	52	160	120	173	40	52	40	38	31	29	41	50	14	56	39	80	72	62	44	42	43	29	81	67	28	74	69
	604	CAAGTGGTGCTCTTGCGAATCAAGAACCTTGCGTGT	152	118	69	120	106	58	163	133	52	171	187	128	159	154	108	144	104	129	139	121	40	140	242	195	67	69	32	57	43	39	83	56	16	56	85	73	78	62	37	70	54	41	89	71	34	62	81
	605	GTTTGATCAGTTACACTGTAGCTGCAACCCGCGTTC	142	132	86	139	112	61	201	177	57	133	177	133	140	172	167	82	125	57	94	165	53	116	164	212	62	64	30	33	35	18	59	67	18	72	49	50	61	98	54	73	73	28	63	80	28	97	91
	606	GCTGTTCGTTTACAACGTTGTATTGCATCCTTGTTT	101	96	89	113	106	67	114	134	50	109	127	105	140	154	145	121	132	85	143	186	53	122	158	160	59	51	40	53	38	26	73	64	13	63	67	59	53	67	79	45	62	22	73	81	24	63	84
	607	GAGAAACCAAGGCGGCTACATTGCACCGAACTGATC	113	138	103	126	79	53	80	94	59	163	191	152	200	195	186	113	113	80	130	176	82	274	288	368	84	110	83	89	63	49	107	88	32	74	53	64	61	105	40	45	46	39	46	47	14	40	50
	608	GTTCGATTGTGCCCGTGATTGCACACGACCCTTAGC	139	116	72	116	94	108	116	128	45	164	160	134	160	225	133	125	141	106	138	167	56	171	262	297	65	63	67	59	60	21	60	53	16	56	69	65	56	79	53	37	71	31	76	57	26	88	67
	609	TTCAGGTGCTCCTAGACATCTCTAGGAACTGATGGC	155	174	108	153	112	46	162	96	46	176	228	157	123	143	111	89	81	86	132	114	37	105	226	147	64	58	43	59	39	22	50	65	9	44	67	72	97	90	40	76	51	38	105	58	29	60	98
	610	CAAAGGTGCTCGTGCGTCGCAGGAACTTCGAATT	150	175	95	136	61	61	151	115	39	174	199	129	150	179	92	92	73	91	148	160	57	157	193	171	52	65	34	39	31	28	47	52	14	61	54	82	93	47	49	70	45	31	89	75	21	62	65
	611	CACGAGGTGCTCTGAAAACTTCGGAACCGTGAACAT	142	171	123	125	91	61	148	100	47	123	194	144	129	171	146	123	87	96	135	127	46	124	199	156	78	56	62	47	26	24	65	70	26	52	69	57	66	50	61	80	50	25	84	58	24	59	84
	612	TAAGGTGCTCTCGCACTTTCCTGCGGAACTTAAAAC	153	170	96	147	108	61	142	102	45	141	175	156	134	170	134	117	89	73	101	147	45	130	175	130	70	67	52	51	26	19	58	63	22	61	71	68	71	73	55	88	53	25	107	55	21	76	128
	613	TAGGTGCTCCAAACCGTCATCGTTTGGAACTAACTC	147	123	64	122	102	46	149	123	49	196	200	125	119	153	143	88	125	94	112	157	48	91	165	187	64	71	37	32	25	26	51	56	21	52	57	81	57	68	43	89	48	38	94	56	24	72	100
	614	CAGGTGCTCCAAACTATATATTTGGAACTAGTGACG	119	158	92	141	107	61	188	90	54	178	186	142	109	159	116	155	107	96	133	138	62	136	224	179	68	57	46	45	22	39	65	84	14	51	82	81	64	67	64	86	49	37	100	74	17	55	130
	615	TGAACGGTGCTCCTTTCCGGGAACTTCAATTGGTTC	127	181	116	163	135	85	185	120	48	205	198	147	161	175	145	152	88	82	128	141	42	164	186	139	81	75	52	50	30	28	42	55	20	51	80	61	90	71	71	86	55	43	86	74	24	86	98
	616	AGCCCTTGCTTCGATATTTCGAACACTGTCGACCTC	133	108	76	139	126	38	158	144	51	145	139	127	134	153	149	118	121	68	94	100	41	117	189	184	52	45	44	48	35	26	48	54	18	58	47	54	75	69	62	56	52	28	74	75	27	78	73
	617	TTTTCCCTTCTCAGTAAGGCAGTCGTGTTTCATGACC	72	69	34	55	47	10	52	67	46	110	111	81	152	150	136	118	139	94	134	331	187	285	533	617	248	158	149	187	95	51	176	209	40	82	47	71	26	49	21	18	25	16	28	42	10	13	41
	618	ATCGAGGTGCTCTTGCTATTGACGCAGGAACTCGAT	113	152	67	122	86	43	151	99	32	146	205	123	150	168	100	126	107	91	144	132	35	161	210	157	67	84	40	52	47	14	69	53	16	72	72	70	97	82	47	94	55	40	104	55	24	50	94
	619	CAACACACGGTGCTCCAATGATTCCGTTGGAACTGC	120	148	68	136	83	53	139	93	35	133	202	140	115	177	113	121	107	97	143	123	37	136	249	186	70	77	55	60	51	25	65	51	13	66	59	74	65	77	32	73	48	42	79	56	21	46	71
	620	AACGGTGCTCCATTGTTTTTGCGTGGAACTTACTGC	134	120	80	131	98	50	140	115	35	148	159	117	148	153	119	179	108	84	150	149	42	106	258	150	83	74	37	46	25	23	65	65	21	57	70	36	59	42	41	107	52	30	66	42	19	39	88
	621	CATACGACCTTGCAAGCTCTCGTTCGATTATGACAC	103	124	119	127	91	44	132	144	54	140	128	164	155	195	150	100	109	75	85	130	57	100	149	185	60	40	47	44	43	23	62	60	22	48	44	52	81	72	74	73	54	28	67	60	36	82	73
	622	GATGGTGCTCTTCGTACTTACGGGGAACTCAAAGCC	143	162	95	122	108	63	170	123	77	239	197	158	113	125	128	77	94	118	170	159	69	166	174	158	79	78	37	45	41	29	77	94	20	71	79	80	70	66	46	77	69	33	138	69	22	114	81
	623	GCGGTGCTCTATGCTCATATTGCAAGAACCAATGCT	143	180	96	140	126	55	178	109	51	222	205	143	134	154	101	98	107	95	143	156	48	140	196	196	84	54	37	39	32	28	39	77	16	63	39	89	62	70	49	71	36	40	100	75	28	56	95
	624	ATGGTGCTTCAAAAGCTTTTACATTGAAACTAATGC	112	131	106	129	103	61	151	123	62	247	235	164	130	159	134	101	131	80	131	189	48	159	191	180	75	58	31	37	33	27	51	88	26	66	79	81	83	66	60	87	54	40	101	74	27	79	99
	625	GCGACCTTTACTGACTCTAAGTATCGTTCGATCAAC	94	114	74	124	94	56	179	132	39	115	131	142	173	159	161	115	115	45	109	118	47	116	130	211	67	58	59	46	48	23	67	60	14	45	50	68	68	78	59	58	55	36	76	79	29	60	74
	626	TACGATGGTGCTCCGTGCATAGCGGAACTCGTAGCT	137	145	117	99	70	71	143	88	32	137	194	160	156	171	138	133	87	101	199	129	51	159	242	234	68	41	39	38	52	36	83	63	20	67	60	91	51	44	43	44	51	34	102	58	17	61	63
	627	GTGATATGGTGCTCATTATTGAACTATCACTGTCGC	123	144	85	157	100	54	133	86	39	99	239	114	138	150	113	171	107	77	102	70	38	98	213	139	67	71	63	55	24	26	73	64	12	50	87	58	76	46	53	100	55	32	70	56	8	43	107
	628	TAGGTGCTCGAAGCATACAAGCTTGGAACTAATTTC	131	119	86	125	126	57	167	129	66	224	195	136	101	155	109	92	87	80	125	138	39	139	145	137	65	70	48	32	32	20	51	75	19	57	48	63	71	85	72	67	41	35	95	75	27	66	107
	629	CAGGTGCTCCTAGTTTCCTTACTAGGAACTAACGCC	171	183	78	137	91	47	151	114	56	222	255	140	176	149	123	110	100	102	129	145	36	128	232	156	62	94	34	40	32	25	60	64	12	64	81	71	75	59	41	91	57	33	114	59	19	50	123
	630	GTGGTGCTCTGCCGGATTGTCTCTTGCGGAACCAAT	144	122	97	61	53	76	92	74	35	144	142	115	146	175	102	99	85	110	149	99	83	188	167	124	45	77	37	61	54	34	56	36	18	42	59	75	65	40	33	50	36	29	57	54	25	60	63
	631	GGTGTTCTTTCAATCACGACCCTCTTTGTTCGATTG	124	100	75	103	120	48	142	118	41	124	124	102	171	165	154	148	168	89	115	156	56	129	204	222	68	53	55	69	54	34	74	72	20	44	67	62	59	63	41	56	42	39	50	56	21	64	73
	632	TGCCTAATGTCTACGGGACTGTCAACACATACGATG	152	79	63	98	143	53	155	136	33	124	139	138	139	116	147	118	150	76	132	140	60	134	223	239	59	51	72	48	51	26	72	70	31	75	74	58	73	50	50	49	38	32	71	86	18	45	49
	633	GTGGTGCTCATGCGACCAACAAGCGTGAACCAATGC	147	131	85	85	87	54	112	42	40	161	152	147	125	166	81	57	56	79	138	119	54	109	131	121	48	55	31	43	38	25	29	45	14	51	57	68	69	69	39	51	59	30	67	41	13	75	69
	634	ATGGTGCTCCACTCAGACGTGTGTGGAACTAATTTC	136	179	86	136	90	56	141	127	49	167	205	119	99	171	110	84	87	86	93	120	43	114	172	150	59	53	41	31	26	26	40	69	14	56	57	63	58	66	49	49	65	43	89	51	16	62	104
	635	GTAGGTGCTCTTTCACTACTATTGAAGGAACTACGT	112	126	68	123	95	49	125	66	46	130	151	106	113	151	138	137	98	84	123	138	44	122	178	135	74	76	42	61	31	24	61	63	20	52	78	67	75	75	52	71	51	31	115	50	25	57	93
	636	TCACAGGTGCTCCACATCGTTAACGCTTGTGGAACT	103	128	81	110	85	55	128	72	41	111	168	112	141	131	123	127	91	109	146	116	32	119	199	190	78	61	37	39	37	21	64	38	18	62	66	56	34	54	32	70	34	27	69	54	18	42	69
	637	GTACGGTGCTCCGCGTATATTTTGTGGAACTACAAC	110	135	102	142	102	56	161	101	49	166	207	127	133	155	133	190	130	110	156	115	46	121	277	176	109	82	38	61	36	23	67	56	20	70	93	74	54	65	45	76	39	31	82	57	20	61	104
	638	TGAGGTGCTCTTGCGTCATCGCAGGAACCAAATTCA	148	201	96	116	73	65	133	106	53	210	182	160	115	128	107	62	85	99	126	143	55	131	163	173	57	66	40	49	32	26	54	71	19	65	47	80	81	71	39	54	49	32	115	59	23	76	77
	639	TAAGGTGCTCCGTGGATAAACGGAACTTACTCGGCC	107	125	59	112	84	70	164	93	36	173	198	135	126	157	120	92	85	79	170	123	32	141	251	152	59	69	32	37	34	27	74	53	22	69	75	88	69	40	42	73	62	32	84	50	25	55	84
	640	CAGGTGCTCATAAGTGTATAACTATGAACTAATGCC	111	144	83	119	116	40	158	116	60	177	194	133	110	141	104	96	83	73	112	140	73	157	181	155	68	63	30	39	27	22	70	72	24	57	62	65	56	53	57	76	49	40	112	59	33	74	105
	641	TCAGGTGCTCCAACTATGCTACGTTGGAACTGCGGT	95	123	75	100	72	44	133	79	47	136	156	110	110	112	90	86	111	88	146	102	27	118	171	134	62	69	19	35	34	27	49	42	18	39	69	54	50	55	28	58	40	29	82	43	20	48	71
	642	GGAAGGTGCTCCGTTTATAAAGCGGAACTTAGCTGT	110	138	85	114	107	64	110	88	50	131	159	113	118	127	103	152	133	80	121	111	53	127	223	131	76	69	40	54	28	23	60	69	19	51	69	66	62	67	44	65	41	17	85	45	23	50	94
	643	ATGGTGCTCGCACGGCATAGGTGTGAACTAATGCCT	135	152	108	111	100	54	114	111	36	161	195	141	163	182	151	127	105	111	166	141	67	130	229	194	67	66	46	32	46	39	57	46	18	60	67	104	68	59	31	46	45	41	89	30	17	66	82
	644	CAAAGGTGCTCCACCCATTAAGGTGGAACTGTGAGT	116	134	84	130	92	39	138	82	52	128	195	119	120	136	107	99	98	95	147	89	28	131	203	135	56	66	31	45	32	26	44	45	18	70	71	70	56	37	36	65	37	27	70	54	20	53	100
	645	GTTCGATCCATGTTAACTGACATGGCGACCCTTAGC	149	108	70	127	107	58	150	148	56	152	154	135	133	187	97	83	109	54	107	149	62	134	143	235	68	50	35	51	26	16	56	65	18	61	36	61	68	74	50	60	47	24	73	43	26	80	74
	646	GTGGTGCTCCACATAAATAAATTGAGTGGAACCAAT	134	154	76	108	79	57	138	88	25	98	167	99	140	173	129	161	109	89	165	121	25	114	178	142	93	95	49	65	37	36	75	67	24	75	74	62	70	59	51	91	58	28	71	45	18	41	99
	647	AAGGTGCTCACGTGCTCACAAGGCCTGAACTTAACC	111	130	80	115	93	58	92	79	46	160	148	125	127	161	113	73	49	79	133	131	45	114	148	152	63	48	41	34	30	36	64	53	24	59	40	77	65	65	29	44	48	33	72	56	27	81	65
	648	TAGGTGCTCCATCTGAGCCTCAATGGAACTAATGCC	145	146	95	150	124	77	131	121	52	206	220	152	113	150	88	66	83	76	91	166	38	151	143	117	54	59	20	35	32	28	43	44	17	62	63	71	78	71	44	94	55	52	93	58	22	84	92
	649	ACAGGTGCTCGATGTAATCATGGAACTGAAATGTGC	93	132	77	119	65	45	146	79	24	132	170	99	110	128	78	83	78	66	97	95	22	100	163	116	63	41	26	39	16	22	41	36	14	40	68	45	62	57	50	54	61	24	93	38	18	60	107
	650	CCGTGGTGCTCCTTAAAGATTAAGGAACCGGATGGC	163	155	57	129	99	73	144	89	38	165	174	129	101	143	61	78	84	87	105	129	31	88	199	143	62	45	37	38	21	12	40	54	11	46	45	73	83	90	39	68	49	57	100	46	21	81	92
	651	AAGGTGCTCCAATTGTTCAACTTGGAACTTATGCGC	120	132	72	123	118	42	178	92	39	149	199	138	103	113	119	115	90	70	99	105	49	123	179	126	87	51	41	40	27	29	46	68	21	43	64	62	48	65	45	101	51	39	85	54	22	70	115
	652	GAAGGTGCTCTGACCTTAACTTGGCGGAACTTGGAT	129	117	82	134	83	61	133	79	40	121	171	97	172	168	108	146	102	89	132	104	43	124	231	157	59	71	28	55	26	30	59	36	10	58	74	70	46	50	35	51	35	21	60	50	18	72	57
	653	CACCGAGGTGCTCTATGCAAGTGATTGCAAGAACTT	148	195	102	144	97	69	168	98	57	114	184	106	126	214	127	162	123	112	160	120	31	145	206	168	72	67	55	47	35	26	65	65	12	59	77	54	57	61	48	62	57	27	61	46	21	27	71
	654	GTTCGATCGCAAGCAACTTTTGCGCGACCCCGGTTC	141	121	81	108	82	78	118	121	41	146	141	136	154	161	126	70	84	62	115	128	58	124	152	207	40	35	46	58	27	21	42	53	7	40	31	50	56	76	43	64	50	33	51	76	26	69	54
	655	AACAGGAACTATCCGACCTGTTCGGTAGGTGCTCGT	171	114	60	66	58	59	86	89	28	127	179	98	151	94	105	75	69	108	136	108	30	102	205	184	89	33	29	50	22	17	54	28	11	50	50	67	58	41	24	55	26	23	58	32	12	39	74
	656	AATGGTGCTTCAGTCTCCTGGCTGGAACTTACTATC	173	149	85	125	79	58	147	103	43	168	192	114	107	115	132	90	108	95	116	121	29	107	182	157	72	55	19	38	30	18	37	77	25	51	47	66	73	57	34	74	42	32	114	64	28	65	86
	657	TTAGCAGGTGCTCCTTACCATACTAAGGAACTGCTC	120	117	50	119	87	41	147	86	33	129	163	116	99	125	104	103	95	94	113	87	34	107	206	142	76	66	41	33	29	20	47	51	19	56	70	46	55	60	37	71	35	27	112	50	15	49	85
	658	TTACGGTACGGCTAAAACTGCACGACCTCTCAGGCC	54	38	30	33	25	17	28	49	28	64	73	74	117	121	97	64	98	75	114	288	116	244	338	580	101	166	127	163	59	63	82	98	10	54	36	37	29	32	5	8	9	9	19	25	5	23	18
	659	CGGAACTTCGGCTAACACCTAAGGTGCTCTCGAAAC	142	135	74	85	54	73	110	61	44	139	173	112	107	113	95	80	42	85	99	123	35	90	130	155	50	55	23	40	24	18	28	43	9	52	33	101	50	51	26	44	31	26	68	43	21	45	58
	660	GCTAGAACCTAACGTATAGGGTGCTCTACTCCAGTT	138	121	68	126	62	63	132	93	53	137	191	120	114	116	108	104	112	96	121	125	49	118	190	155	66	57	46	43	36	26	37	54	19	62	76	59	68	55	37	76	37	18	80	68	24	78	102
	661	AAGGTGCTCCAGCTTCAAAATCTGGAACTTACTGCT	125	157	67	115	102	44	173	117	48	142	189	111	128	138	106	83	94	92	101	119	43	102	192	142	71	58	32	36	24	20	42	72	13	50	60	52	55	59	47	91	46	30	96	53	13	50	99
	662	TAGGTGCTCGGCTAGCCAACTACGCGGAACTGTGAC	123	140	80	92	58	54	101	57	31	146	121	124	114	138	84	71	54	108	124	122	35	113	131	101	43	40	25	35	23	16	28	41	10	44	27	56	51	35	38	41	27	26	65	49	21	39	55
	663	ACGGTGCTCATGTGCTTTTAGCCTTGAACTAATGCC	145	146	57	112	87	41	134	112	45	178	185	128	115	114	97	95	74	79	122	149	49	121	165	130	75	46	56	31	31	15	41	50	13	57	44	68	64	72	46	61	51	30	77	56	19	70	110
	664	AACGACCCTGTGCAGGAAACTTGTTCGATTTAGTGC	118	114	72	126	77	48	126	120	47	91	146	95	114	132	109	101	72	65	70	122	30	82	159	147	70	57	49	31	45	17	37	41	17	42	62	25	53	74	65	63	59	34	58	43	25	63	62
	665	AGGTGCTCTGCCCAATCGATTGGCGGAACTACTGTC	114	119	87	80	69	43	95	66	37	116	117	124	108	127	43	38	56	63	99	101	24	94	100	101	32	44	31	46	26	20	27	37	8	29	33	46	52	39	37	35	43	22	40	34	9	57	54
	666	GAGGTGCTCCACTTCAAGTGGAACCAATTTCACGCG	146	129	67	116	77	58	113	57	50	156	196	116	135	141	112	118	88	106	124	109	43	94	252	145	66	51	41	39	45	21	65	37	18	67	58	60	56	52	41	60	34	35	84	37	20	58	74
	667	AGGTGCTCGATTGCCTGTGCAATGGAACTAAACGCC	123	146	74	80	92	39	120	97	45	177	169	123	127	128	95	59	66	84	121	112	37	120	132	143	53	58	35	45	18	12	40	41	11	52	49	63	77	67	31	60	45	30	89	52	20	74	65
	668	ATGGTGCTCCGCTCTGCTAACAGCGGAACTAGTGCC	110	156	83	94	53	57	104	95	41	138	140	144	128	172	78	93	82	118	159	106	44	156	163	134	60	65	35	55	24	29	56	46	12	44	66	59	94	34	31	48	45	31	62	43	18	47	60
	669	AAATGGTGCTCTCGTTAAACGAGAACTTAATGGCCG	133	137	87	110	97	44	150	66	31	126	209	102	98	138	97	139	82	82	136	114	32	103	194	122	85	41	52	35	25	19	43	64	23	55	61	60	57	37	26	63	38	26	105	54	16	45	109
	670	ATGGTGCTCTAATCGATAGAATCGAAAAGAACTAAT	115	161	95	114	94	50	119	96	22	114	158	104	128	154	128	101	98	105	127	146	43	138	167	141	60	67	40	41	38	33	62	52	18	56	53	74	68	64	54	57	52	24	68	48	24	53	72
	671	ACGGTGCTCCGTGCGCTGTTAAATCACGGAACTAAT	98	125	71	111	99	54	106	95	49	116	179	131	117	147	98	103	97	88	130	122	43	108	167	124	61	59	40	54	39	30	42	31	17	43	66	67	66	77	30	53	53	29	67	46	15	40	82
	672	AGGGTGCTCCGATTTCTCAATTCGGAACCTACGTCT	121	144	79	108	77	48	131	84	47	146	197	138	110	136	108	86	69	79	93	89	29	83	178	166	81	57	29	23	24	23	45	58	14	63	35	69	71	50	46	69	39	26	65	49	22	71	90
	673	ATGGTGCTCCGATAGCAACATACCTACGGAACTAAT	91	124	104	97	84	62	114	88	51	115	160	110	121	174	133	154	142	99	122	122	65	156	223	157	81	56	46	60	44	17	70	72	20	66	65	76	44	51	57	68	70	34	52	43	18	52	52
	674	CACGACCTTGTAAATCTCGTTCGATTGATTCATCTC	91	82	63	88	90	39	122	117	39	120	133	98	146	145	108	118	105	47	98	112	37	104	162	193	48	53	41	51	24	17	55	52	24	42	43	41	54	63	62	65	42	25	70	59	17	52	78
	675	ATACAGGTGCTCCGTCGATTCGGAACTGATTTTCGC	131	154	82	77	76	63	141	75	49	142	187	107	128	113	108	134	102	102	130	109	36	112	200	135	68	65	28	47	32	22	52	51	20	58	57	54	76	54	49	56	62	33	71	56	17	50	84
	676	ACGGTGCTCAGGTCAAAATGCGACTGAACTAATGCT	130	142	81	106	87	52	117	96	45	156	173	136	94	125	125	97	104	72	152	139	51	134	157	125	47	36	29	39	18	35	42	55	21	50	49	57	56	36	49	69	52	32	66	63	29	51	83
	677	TGAGGTGCTCTGTCGACTAGCGGAACTCATCTTGAC	131	155	73	84	61	46	106	80	39	157	144	118	105	131	64	82	46	54	116	100	52	103	127	99	40	71	40	36	23	20	29	44	10	50	43	53	66	68	42	56	52	36	73	52	21	59	62
	678	CGTTCGATCAAAACGTGACAGTTTCGCGACCTTATG	114	87	48	97	65	63	156	119	47	110	139	109	121	133	103	104	104	74	110	110	29	93	150	179	65	57	30	60	23	34	55	58	24	44	62	38	48	53	43	55	40	33	60	61	26	56	66
	679	AGGTGCTCTCGGAGTTGCATTTCCGGGAACTAATCC	129	126	102	109	83	69	131	122	41	205	192	165	128	102	102	44	68	68	98	119	42	117	148	134	48	50	42	40	27	13	31	66	21	53	39	68	68	69	30	51	57	36	95	41	15	62	80
	680	AGTGGTGCTTCTGCTTTTTTGTCTGAAACCTATGCC	145	112	67	109	80	50	135	91	31	124	159	94	95	105	100	130	100	61	99	137	36	99	164	107	68	53	25	41	23	18	46	67	19	64	65	52	64	60	43	85	37	35	74	52	22	69	113
	681	AGGTGCTCGGCCTTATTTTTGGCGGAACTACTGCCA	122	120	77	108	84	60	112	90	34	158	183	121	102	135	90	103	86	115	122	105	24	135	219	160	66	51	49	49	31	25	52	37	13	46	64	62	59	71	38	50	48	35	60	36	16	41	65
	682	ATGGTGCTCCGCCTTTTATGAAGACGGAACTAATTC	88	160	81	109	94	53	135	100	39	196	141	142	95	143	119	92	80	86	108	105	33	131	159	128	62	62	31	28	22	23	41	68	16	42	54	53	59	64	43	56	58	31	77	66	12	51	84
	683	GTGGTGCTCCTGACGACGAAAATCGCAAGAACCAAT	119	151	101	102	77	54	118	95	53	142	164	107	122	156	113	85	76	89	141	139	38	139	202	190	63	76	40	42	32	22	70	52	23	71	52	67	51	68	56	58	49	38	61	48	25	64	81
	684	CTGCGAGGTGCTCTATCTCATCAGATGGAACTCGCC	97	111	67	89	70	58	95	62	28	144	151	140	110	121	75	67	39	99	133	135	38	98	144	155	51	51	33	45	26	22	23	33	15	60	62	59	59	50	17	36	43	28	72	40	14	60	58
	685	ATATAAGAGGTTGGTAACGTGCGACAGATCTCGTTC	76	54	61	85	84	49	112	114	26	67	114	105	105	88	103	125	82	76	103	81	43	64	146	169	42	48	21	29	41	25	54	53	22	51	39	57	46	48	30	46	36	37	66	59	25	43	55
	686	CAGCGAGACGGTGCTCATATTTGGATATGAACTCTC	84	133	70	106	96	26	128	96	31	88	140	90	82	142	79	109	83	80	120	115	39	82	199	132	45	40	42	33	31	26	70	47	11	68	77	60	38	46	32	55	29	31	78	49	29	46	76
	687	GTTCGATCAGACCGTACTGGTTCTGCGACCCCTGAC	150	115	69	102	80	88	89	123	42	129	93	126	133	142	106	54	87	79	93	158	52	115	90	194	55	34	52	51	29	32	34	58	5	33	24	38	73	46	41	46	34	26	42	61	15	66	45
	688	AGGTGCTCCACTGATCACACCAGTGGAACTAACGCA	77	119	74	80	47	34	87	65	33	139	136	104	109	135	81	77	49	65	121	103	30	113	139	123	37	45	29	52	29	24	45	52	14	52	48	54	60	46	30	34	38	26	64	50	13	57	53
	689	AGACGGTGCTCCGTGAAAATGGAACTCTACTCGTTC	128	130	92	103	112	50	120	111	31	156	178	157	130	162	119	151	91	74	111	100	36	140	184	141	70	82	36	45	32	25	48	42	9	52	58	45	67	70	51	70	55	41	73	44	19	43	109
	690	AAACATACGGTGCTCCTGCCTACTGGCTGGAACTAT	84	127	63	95	73	53	94	65	30	79	159	104	99	143	106	108	108	67	137	103	34	122	203	160	44	51	24	37	31	17	34	37	6	50	71	50	44	42	33	37	51	21	53	42	11	53	74
	691	GCGGTGCTCGGACTTTTCGCGGTCGGAACCTATGTT	140	116	60	79	62	50	109	77	24	103	96	122	92	139	64	68	43	67	93	87	59	94	94	108	52	30	18	35	25	26	30	36	14	23	39	59	61	43	38	42	31	36	58	37	15	33	53
	692	AACTGGAACTTGCAAGCTGGTGCAAAGGTGCTCGA	86	107	61	89	55	47	144	106	46	116	167	104	121	116	113	92	83	107	130	111	30	118	183	147	68	41	44	32	24	17	50	41	16	68	53	72	40	47	34	51	40	29	71	52	12	35	65
	693	AGTACACCGTAACACTACGGCTTATCATAAGCATGAC	112	94	73	128	83	41	156	98	34	109	125	89	108	141	106	75	92	57	88	111	21	103	113	125	51	45	50	33	21	15	29	42	11	36	46	22	13	50	53	35	33	18	53	47	7	47	69
	694	CAACGAACGGTGCTCACTAATGTGGTAGTGAACTTC	51	103	55	99	56	32	115	53	24	100	116	77	102	131	112	134	86	74	129	105	31	115	195	137	59	64	33	41	27	18	57	58	20	53	80	49	47	61	31	68	52	30	81	45	14	42	93
	695	GTTCGATCGTGAGTAACTACACGCGACCCTTGTTTA	139	110	88	97	109	63	133	149	49	115	148	136	155	150	155	93	96	56	91	145	48	112	143	214	37	33	54	52	18	15	60	52	18	40	39	29	52	76	83	47	52	23	69	60	20	69	54
	696	GATGGTGCTTCCAGACCACTAGCCTGGAAACTCAAC	124	123	92	82	74	35	98	50	27	104	128	138	125	127	89	70	55	89	147	125	38	88	126	157	46	48	34	48	25	26	40	33	7	48	41	73	55	46	26	27	33	30	54	48	20	49	64
	697	GATAAGGTGCTCCGCACACCTGCGGAACTTACGGT	95	113	63	81	73	39	92	67	27	109	148	93	129	149	88	95	55	68	119	97	52	108	165	154	68	34	23	44	28	24	45	22	6	42	57	54	46	36	38	49	31	18	57	35	18	46	63
	698	CGCAGTCCATAAACATGTGTGCTGCAACAGTCTGCC	144	88	59	112	89	50	114	84	31	123	161	109	120	123	98	63	59	40	91	114	30	114	128	153	55	48	49	30	27	27	58	40	9	51	41	11	13	52	42	51	42	21	73	46	4	63	49
	699	GCGGTGCTCCAAGCAAATCAAAGCGGACGAACCAGT	120	112	63	75	61	56	104	91	33	109	140	99	102	155	96	114	100	102	159	122	47	148	160	146	54	64	49	63	41	25	55	44	26	37	56	72	52	46	41	38	28	21	51	51	14	54	45
	700	GCGGTGCTCCGGTCGTTTTACTGCCGGAACCAAACC	114	100	61	65	38	46	58	64	38	95	101	109	80	103	79	54	64	85	111	77	29	74	134	114	47	31	28	25	22	29	27	35	13	31	32	65	38	37	17	39	16	22	51	35	10	50	64
	701	TGTGCTTACAACTTGATTAACATCCTTGTAAACGTC	138	241	81	172	142	57	208	83	56	111	201	100	99	179	87	68	83	53	109	92	37	128	155	116	34	42	29	29	24	23	32	83	11	51	77	28	72	54	62	62	48	26	87	70	25	48	102
	702	ACGGTGCTCAAAAGTTACGTCTGCGAACTAATGTGA	110	134	64	118	78	45	133	87	32	129	137	86	107	142	80	110	99	62	94	93	41	106	162	139	45	62	31	40	22	15	38	48	22	39	51	38	65	44	47	60	42	27	78	51	17	50	76
	703	ATGGTGCTCAGTTCAGGCAAACTGAAATGAACTAGT	110	97	56	70	67	48	118	74	29	107	129	90	106	98	96	119	93	69	134	95	31	98	169	131	61	56	20	29	24	26	48	42	10	40	40	46	43	51	38	56	28	22	75	42	15	37	75
	704	ATGGTGCTCCGATGACAGAGCTAATTCGGAACTAAT	71	103	95	86	77	55	125	82	31	146	115	125	105	109	153	101	103	86	105	118	58	137	147	141	51	77	36	43	29	22	48	60	25	44	49	52	48	59	50	58	22	27	58	61	8	40	77
	705	AGTGGTGCTCTCGGCTTACTCCGCCGGAACCTATTC	109	168	66	82	67	77	125	59	35	115	115	104	84	161	80	72	68	89	66	110	54	121	80	83	48	39	13	44	27	20	34	55	11	38	39	48	50	34	28	49	22	23	63	26	18	42	71
	706	CTCTGGGTGCTCCACGCTTTAACGTGGAACCAGAGC	130	107	61	61	46	45	90	66	20	116	115	72	91	104	49	42	56	62	104	102	27	77	129	84	41	40	23	29	20	22	20	22	9	34	32	46	74	44	22	58	34	19	39	34	14	38	53
	707	GTTTGATTCGAGTACAAAACGCGACAACCCGCGCTC	98	85	59	111	73	57	118	120	38	90	139	104	122	153	129	71	95	58	82	104	45	97	124	144	40	45	50	41	29	16	61	50	10	53	45	35	52	59	45	49	38	23	47	45	17	67	58
	708	CAGCGGTGCTCCTTATCAGAAGGAACCTGATGTATT	130	144	68	90	83	47	130	70	43	134	186	101	149	130	108	144	87	85	105	146	39	128	205	132	69	79	42	50	42	30	56	53	13	59	66	61	71	40	38	65	43	40	78	56	16	40	86
	709	TGCATGGTGCTCTCGGGTCTCGAGAACTGCACTGTG	127	137	87	67	62	66	68	38	27	91	105	97	82	114	90	64	52	108	91	70	37	100	94	125	41	38	26	32	21	28	41	33	13	33	41	43	74	49	36	40	21	14	60	35	18	63	56
	710	CTAATGGTGCTCCACTCAAAGTGGAACTTAGCCAAT	107	98	51	91	60	35	112	91	29	104	131	88	127	157	105	119	93	67	117	118	43	111	177	166	79	49	38	44	25	22	51	59	17	52	63	45	63	39	48	61	48	42	43	26	15	56	77
	711	CAGGTGCTCCGTATTGATGAATCGGAACTGGCTTTC	92	112	71	120	83	41	112	101	36	138	114	91	87	131	83	97	104	70	115	133	37	85	165	143	74	60	44	43	17	20	54	56	13	34	39	55	49	41	36	87	48	33	63	51	15	53	78
	712	GAGCGGTGCTCTGTTAAGCGATTAACCGAACCTCAA	97	118	69	97	76	46	122	85	25	95	154	113	104	130	109	86	59	68	101	110	32	124	156	143	57	54	37	37	22	16	38	52	17	56	36	48	42	55	40	52	23	28	68	45	16	65	68
	713	AATCGGAACTCAGCTGCCTGGGCTGATGGTGCTCTG	110	117	48	48	45	53	57	49	33	78	121	97	94	112	79	96	75	117	118	114	44	80	170	115	56	27	26	54	23	12	36	36	9	42	41	55	28	34	28	37	15	13	50	35	10	54	53
	714	AAGGTGCTCGGACGATTGGTCGGAACTAATGTAGCC	107	153	68	109	71	41	124	84	39	142	179	111	131	178	76	82	57	72	96	100	42	141	166	135	59	56	39	38	30	21	42	36	5	39	45	53	46	62	41	49	46	46	83	42	27	53	58
	715	GCGGTGCTCTTTCACTCCCAAAGAACCAATGTCTCA	106	111	58	101	65	28	87	78	33	133	180	105	123	143	86	107	91	57	117	109	50	111	156	119	54	62	41	48	27	22	57	38	15	42	53	56	76	70	37	63	44	49	61	44	21	48	52
	716	AACGGTTTGTTCCGTTTCGTGCCTTGAGGCGTTGCC	156	193	72	129	141	67	180	92	37	91	209	95	111	127	77	75	79	92	145	90	28	138	166	149	29	50	22	55	38	24	62	47	16	54	118	57	86	61	28	57	34	28	99	70	18	51	78
	717	GTGGAGGTGCTCTAACTAACGTTGGAACTTCACAAC	108	114	79	88	86	40	101	66	30	102	148	85	92	126	85	131	91	76	89	100	20	93	182	119	63	49	34	47	36	14	61	34	14	55	51	51	44	44	37	35	27	22	50	44	7	51	96
	718	CGTTCACCATGGAAGCGTGTCGAACACCAGTCTGCC	124	89	66	87	52	44	95	75	28	83	125	108	142	164	97	75	60	81	73	100	32	112	120	120	42	53	52	55	30	27	36	23	9	45	41	17	11	35	42	29	41	23	42	51	4	39	45
	719	TGGCGGTGCTCACACCATGTGAACCCAAATTGACCC	134	122	63	100	72	53	100	59	29	126	112	101	143	172	85	106	82	96	101	103	39	114	136	130	42	60	30	45	24	24	31	39	9	57	51	61	49	61	33	26	37	21	45	55	21	50	50
	720	TACATGGTGCTCCCTATAAGGGAACTGTATTTGACC	109	143	75	117	93	47	120	58	27	105	168	95	89	169	90	124	86	67	86	90	26	104	176	144	57	58	34	40	34	26	48	49	9	43	81	46	45	49	41	85	51	22	51	57	12	41	82
	721	CGAGGTGCTCGTTGAGTTTCACTCAAGGAACTGACT	102	101	52	115	77	45	111	71	35	118	153	97	111	117	98	98	112	71	131	99	38	100	187	116	62	56	25	41	35	16	49	27	14	32	43	61	47	31	31	52	26	38	71	38	10	42	73
	722	TGAAGGTGCTCCTTAGAACTAAGGAACTTCATGCAC	92	114	68	85	79	43	109	74	32	108	155	91	97	117	80	73	55	63	93	65	32	80	133	119	62	45	18	31	16	13	26	44	9	46	35	58	53	35	51	74	20	33	81	38	15	47	86
	723	GTCGAATTGATGCCACAATATGGATATCTACACGTC	72	53	40	63	54	30	58	56	13	59	70	54	39	86	79	66	79	50	45	77	19	57	69	85	48	62	20	50	23	17	33	40	17	15	22	94	84	18	24	39	12	15	25	23	20	41	27
	724	ATGGTGCTCCACTAGGACGTATAGTGGAACTAATAC	105	132	84	97	81	46	131	73	32	101	144	104	138	149	102	174	115	75	144	110	43	117	219	126	70	73	31	47	27	18	69	51	13	60	71	52	45	53	31	72	38	20	66	40	13	30	79
	725	GTTCGATTGTGCATGACAATATGTCACGACCCTTGC	74	69	53	99	79	55	124	120	32	96	108	79	105	129	125	126	94	57	94	97	32	80	154	166	47	32	27	40	21	13	49	38	19	30	51	49	30	59	43	60	34	19	66	33	22	55	52
	726	CGTCAGGTGCTCTCGAATTCCGAGAACTCGTCTATC	134	124	60	110	84	44	104	73	32	148	178	91	117	120	92	88	59	79	131	100	28	82	202	150	69	65	39	35	27	25	51	60	16	60	52	68	45	41	20	68	42	31	87	42	23	59	55
	727	ACGACCCGTGCGATATTGTTCGATTAATGTCTTGAG	120	97	58	112	67	44	118	97	24	81	126	100	164	131	117	148	111	68	106	96	40	86	187	170	67	42	44	49	19	16	74	44	12	52	57	36	53	61	53	34	38	21	49	35	15	53	55
	728	TTAGGTGCTCTGAACTTTACATCGGAACTAACGTTG	99	100	34	67	62	38	77	47	19	91	129	89	116	111	116	141	98	81	109	93	39	73	173	114	73	63	32	43	21	22	65	63	24	47	53	50	39	28	28	43	18	24	80	37	14	37	55
	729	AAGGTGCTCGATAACAGTTTATGGAACTTCACGTCA	119	107	50	68	68	45	100	88	33	114	129	86	93	109	105	125	76	66	115	112	36	116	163	94	50	59	36	44	39	20	51	61	14	62	39	53	58	49	34	69	28	29	58	46	9	32	71
	730	TGACGGTGCTCTGACGTAGCTCGGAACTCAAATGTA	114	164	85	101	76	38	125	107	34	149	152	107	102	115	78	59	61	69	81	107	29	103	106	106	60	50	35	36	22	15	38	39	13	61	34	52	52	60	34	58	30	26	79	49	13	45	53
	731	GACGCATGGTGCTCCAGGTCACTCCCCTGGAACTGC	58	80	39	68	41	34	49	42	21	32	115	61	84	98	43	68	49	66	87	48	29	66	107	73	25	35	20	34	16	27	26	17	11	24	41	39	32	49	24	29	26	18	21	31	9	27	41
	732	TCGAGGTGCTCTTGACTGTTCAGGAACTCGTATGAG	98	125	74	108	69	51	135	69	39	106	161	102	95	103	103	91	105	80	127	114	37	107	150	127	53	53	41	34	27	25	49	75	29	45	53	59	49	43	59	66	26	33	89	51	25	66	81
	733	AATGGTGCTCCCGACTTCTCACGTCGGGAACTTGGT	84	126	54	98	70	25	83	47	26	91	174	102	136	101	98	105	82	93	121	94	47	98	205	119	55	74	32	38	28	14	40	25	9	59	61	59	45	36	22	40	25	26	46	34	17	34	47
	734	TACGACCTTGATTATACATCTCGTTCGATTAAACCC	110	80	54	100	91	33	109	132	39	98	103	104	123	121	100	96	104	62	96	102	41	61	141	152	66	43	34	39	25	6	43	32	5	34	37	40	70	51	43	39	36	21	57	33	14	53	49
	735	CGAGCGGTAAATCCAAGCCGCACTTCAGTCCGTCAC	48	37	23	41	26	21	38	48	25	87	73	68	117	131	71	94	48	56	82	172	75	184	244	233	70	74	63	134	65	32	106	80	13	52	34	35	29	26	12	12	11	11	28	18	9	20	26
	736	AATGGTGCTCCATCTGGCATTTCCAGAGGAACTTAAT	109	130	100	120	80	28	134	78	45	100	158	88	114	143	128	128	81	75	99	122	31	103	157	143	87	60	46	35	43	29	41	63	11	46	49	57	51	54	43	69	44	31	51	55	19	56	66
	737	CATGGTGCTCCAGTATTATGGTGCTGGAACTGACT	70	70	56	67	62	32	118	67	15	93	107	67	102	106	84	70	59	61	122	87	17	60	142	80	49	54	32	25	22	16	49	39	7	37	46	46	56	36	21	37	29	16	47	31	9	25	50
	738	TGCGGTGCTCCGCTGTAGAACAAGCGGAACCAATGA	97	105	74	66	44	28	76	67	36	127	179	110	108	134	79	49	43	90	108	73	43	84	130	106	45	39	18	34	16	27	27	34	11	36	45	69	62	31	23	63	25	16	48	30	14	40	60
	739	GTGGTGCTCCTAAGGAATTCGAACTTAGGAACCAATG	99	106	59	97	40	44	107	50	32	115	139	78	56	134	85	50	33	52	72	67	20	88	104	106	60	45	22	45	21	10	38	40	14	42	35	43	58	47	27	63	23	19	60	45	14	53	73
	740	GTTCGATTAGCGTCTTTTCGCGTTACGACCCCTATC	100	92	41	102	84	62	117	108	42	110	132	98	152	119	133	98	112	52	84	88	34	81	176	163	63	34	35	37	32	14	45	44	10	32	53	45	51	57	42	51	50	23	54	42	13	53	76
	741	TAACGAATATGATCCGATTCGCTCTCAGCACATCAC	49	44	39	49	34	7	44	59	38	83	92	73	95	82	99	85	102	55	90	188	97	213	338	328	122	101	92	122	56	34	106	99	20	63	44	58	26	51	26	17	13	21	12	25	11	17	33
	742	AGGTGCTCAGCTACGTAGACACTGTGCTGAACTTGT	98	89	41	78	58	38	64	58	25	78	130	73	79	81	67	58	55	67	120	73	27	72	139	125	47	34	27	30	24	13	45	42	12	41	37	58	36	46	23	32	22	24	47	40	6	36	56
	743	GCGGTGCTCCGTCGCTATATCAGTAACGGAACCAGT	98	97	60	49	56	41	67	48	42	79	101	88	119	99	68	60	71	69	135	85	50	101	126	116	35	43	32	38	24	18	47	35	16	33	59	68	41	29	21	25	35	27	53	35	10	50	44
	744	GTACGGTGCTCCGTTGAAAACGGAACTACAATGCATT	58	81	47	69	51	27	82	73	23	94	102	83	66	115	80	93	46	70	78	91	30	83	99	89	34	22	28	32	14	10	40	53	10	41	48	46	39	27	41	38	34	17	52	42	16	43	53
	745	AATGCACAGTGGCACTCTTGCGTAGATCCGCCGAGA	100	59	63	72	40	55	73	50	19	60	115	78	117	79	77	84	57	55	73	82	40	58	137	156	35	39	24	50	29	31	23	28	13	34	37	35	42	21	26	27	24	21	25	24	18	33	34
	746	GCCCAAGGTGCTCCGTAATATACGGAACTTGAGTGC	85	82	55	69	42	40	112	53	18	95	114	73	92	101	69	43	58	58	86	86	21	61	133	86	46	38	33	29	19	14	36	29	12	19	45	53	42	28	28	48	16	19	70	30	11	35	46
	747	AGGTGCTCTCGACTTGGATAACTCGTCGGAACTACT	94	95	89	91	66	70	85	56	31	99	144	126	91	122	85	98	70	79	99	75	36	108	142	141	42	42	43	34	19	19	39	35	18	55	52	64	44	50	43	62	40	37	45	37	20	45	50
	748	GGAACTTGGCATCTCGAGCCAATGGTGCTCCGATGC	121	103	39	60	60	49	49	44	19	84	91	76	50	90	31	33	24	64	60	56	11	39	94	49	32	28	17	28	10	12	14	35	9	31	28	40	49	35	13	57	9	16	39	28	14	39	45
	749	GTAAACGGTGCTCAGCGTTACGCGGAACTTTGCAAA	94	114	63	84	73	33	88	79	37	118	134	90	95	92	106	109	82	76	92	87	36	91	151	112	44	55	44	33	26	16	46	39	12	51	54	43	44	48	30	45	31	21	51	41	15	37	50
	750	ACAGGTGCTCCGCATGCCAACATTCGGAACTATATT	73	116	77	86	54	43	76	55	24	64	107	99	118	150	92	100	72	60	108	97	25	113	177	156	38	48	30	43	25	18	35	49	18	45	62	50	40	29	35	36	25	22	73	41	15	36	38
	751	GCGGTGCTCTGCTAAGAAGTTATCAGAACCAATGCG	90	112	63	98	62	36	119	55	37	103	128	83	106	122	100	68	72	40	105	85	31	95	137	126	58	68	22	34	25	15	35	40	15	32	49	49	41	40	38	55	33	25	59	39	11	46	76
	752	GAGGTGCTCGGCTCGTATACACAGCGGAACTCTGGC	115	115	59	55	69	36	82	47	15	106	105	93	57	119	67	48	43	82	72	100	32	82	87	92	36	28	19	28	30	26	28	26	11	21	21	41	58	43	36	50	24	20	51	24	9	34	61
	753	ACGACCTGCTCGTTTTGCACGAATCGTTCGATTAGT	117	94	50	108	60	25	104	87	33	68	112	69	104	103	80	98	86	45	74	79	40	75	142	167	55	35	27	36	23	15	46	42	11	29	52	37	43	62	42	38	37	12	83	38	11	58	50
	754	CACAACGCATGGTGCTCGGTGAGAAAACGGAACTGC	79	112	46	73	65	32	73	67	27	86	127	92	98	98	70	81	49	64	106	95	32	109	133	103	41	46	25	42	18	13	46	28	15	51	44	59	37	30	19	41	31	20	74	34	14	53	34
	755	AGACGGTGCTCTAACTGACAACAGTTGGAACTCGAT	89	101	54	72	65	42	106	91	48	98	108	66	93	75	97	98	96	78	101	116	47	96	185	105	53	46	26	31	15	12	41	39	11	44	35	44	48	39	20	25	31	22	49	40	10	39	66
	756	ACAACCTTTTTCAGTACGAAATCGTTTGATTAATGA	86	137	51	114	85	36	114	157	44	107	106	103	70	130	84	53	71	41	82	124	50	80	101	137	44	29	37	36	20	11	41	61	16	43	20	38	34	66	63	54	51	33	38	60	29	60	56
	757	GCGATTATGGTGCTCATTAAGAACTAATTCGCGACT	100	103	50	89	63	35	121	76	30	96	146	83	101	106	106	118	79	80	115	79	30	104	180	131	71	37	29	31	28	19	46	59	12	46	53	36	40	45	29	57	27	31	59	48	15	31	90
	758	ACGGTGCTCCGTGTACCTGCAGCGGAACTAGTGATC	115	113	43	76	41	52	89	51	28	116	89	107	93	113	74	55	51	65	86	113	42	75	88	90	39	39	24	37	24	23	16	19	6	33	39	42	48	38	32	41	27	27	47	29	15	43	63
	759	AAGGTGCTCCTCTCGATTACTCGAAGGAACTAACTC	115	91	72	87	75	35	100	82	39	165	152	136	84	91	88	61	103	64	100	144	25	66	167	124	70	42	33	26	18	15	34	50	16	45	42	62	53	54	45	51	25	20	65	56	18	53	81
	760	GTTCGATTAAAACGTACGTAACGTCTTACGACCCTT	104	68	61	87	71	49	111	99	30	89	103	86	94	106	116	113	79	72	83	95	42	72	150	187	31	37	42	32	25	25	36	43	8	41	29	43	36	66	39	39	25	33	38	36	13	33	53
	761	GAGGTGCTACGTAGATATGACTCTGTAACCATTGCC	79	85	63	80	51	26	106	75	32	144	134	81	83	83	79	67	59	68	104	102	29	86	138	129	59	25	46	36	19	24	35	21	11	39	44	54	50	43	35	54	21	36	64	32	22	53	65
	762	GTTCGATTAAGTTTCGAACACTTACGACCCTTGCCA	105	87	57	105	62	38	98	81	34	85	106	83	107	126	86	93	61	41	85	96	38	56	119	183	41	26	34	45	19	15	40	42	13	23	38	31	34	61	44	59	45	24	65	28	17	41	62
	763	GAGGTGCTCTTGAGTTATCATCAAGAACTTAAGTTA	101	101	60	77	59	34	92	60	34	97	127	69	103	113	95	110	75	65	108	100	50	95	120	120	68	57	39	37	35	35	51	45	22	46	47	87	65	41	44	47	40	17	59	62	13	39	70
	764	CACGCAGTGGTGCTCCAGGCTTTTGATGGAACCTGC	86	123	39	75	52	63	87	72	37	72	103	99	132	149	54	107	51	89	115	116	26	116	125	109	37	26	27	55	44	26	32	29	5	29	46	48	42	23	25	53	36	16	59	41	21	37	53
	765	TACGGTGCTCTCACGCTGGTGAGAACTAACTGTTTC	90	102	48	81	69	48	93	62	37	105	140	90	66	87	75	57	77	65	83	105	36	90	150	100	56	37	20	33	24	20	28	54	12	37	34	32	43	45	19	57	27	34	57	54	17	57	54
	766	CAGGTGCTCTGAGCCCAGAAGCCGGAACTGAGTGCA	98	114	39	69	76	25	75	61	27	88	113	65	67	124	54	85	45	103	83	67	43	69	120	105	29	30	39	31	24	18	32	35	8	36	45	39	44	31	33	53	24	14	41	24	6	33	58
	767	ACAACCCTTTGTACAACGATTGTTTGATTAATGCCT	97	106	74	118	93	38	125	90	47	73	97	120	115	119	95	81	74	45	67	97	50	78	98	118	47	37	29	34	16	10	38	54	7	42	31	41	51	49	55	48	52	20	54	40	22	54	74
	768	CAGCTGAGGTGCTCCTCGCACTTTCACGAGGAACCA	97	145	67	66	49	35	50	43	30	69	115	92	79	143	61	114	49	105	105	91	30	103	116	109	33	30	28	39	23	20	35	21	8	35	56	48	35	43	28	30	24	16	43	41	20	37	51
	769	AGGTGCTCAGAGATCAAAGACGGTCGACGAACTTGC	102	88	68	72	68	48	83	62	31	108	111	103	103	86	82	86	54	70	122	96	42	68	155	103	61	48	44	26	19	22	53	45	11	42	36	74	39	28	18	44	25	14	54	39	7	39	43
	770	TCGCTTTGGCACGAAGCTCCCAATCAGTGTACACTA	77	74	75	65	64	61	91	79	41	66	108	98	135	131	120	83	82	70	113	93	50	97	106	161	70	46	54	46	25	18	60	42	14	47	43	23	12	41	50	36	40	22	61	63	0	51	52
	771	CAGGTGCTCGTACGATTCAAGTAGGAACTAATGCCA	94	122	82	101	62	43	102	94	28	138	118	94	99	128	79	79	92	87	91	109	45	117	106	116	43	44	33	33	23	14	48	40	19	42	67	39	49	41	41	68	56	28	55	41	20	37	59
	772	AATGGTGCTCATACCAAAAGTATGAACTTAGTAGAC	94	107	45	95	62	19	114	96	34	97	119	97	76	83	86	78	94	65	116	97	38	82	130	125	44	47	34	27	18	17	33	36	10	48	41	60	43	36	37	47	24	24	59	63	15	50	79
	773	CGCGACCTTTGAAGTAGCACCGTTCGATCGAGTGTA	120	94	54	111	85	30	111	77	37	111	106	102	110	133	90	68	57	47	83	68	27	70	114	154	56	52	39	47	21	22	44	26	13	37	49	27	49	54	46	36	49	27	57	32	21	52	54
	774	AAATGGTGCTCCAAAGTACAAAATTGGAACTTTACT	102	84	86	83	65	44	91	77	36	84	135	74	93	121	93	120	78	59	118	102	20	90	148	155	63	41	38	29	30	10	36	31	13	44	58	47	33	49	39	55	34	30	50	39	16	43	60
	775	ATCGACGAGGTGCTCTGACGATTTTACGTCGGAACC	52	97	51	64	44	30	124	77	21	103	125	85	91	73	61	97	72	60	102	91	14	87	154	121	43	41	23	30	23	16	61	47	8	47	59	51	24	33	25	54	35	29	63	37	11	45	46
	776	GACGACAGGTGCTCAACGTTGAATACTAGAACTGTC	68	114	58	94	77	33	101	69	31	76	153	89	81	107	74	88	66	60	83	71	35	85	145	81	41	40	26	31	17	19	48	51	10	26	39	55	44	42	48	49	33	29	60	22	12	36	83
	777	AAGGTGCTCTCGCTGGACAAACGGCGGAACTAAGTC	118	129	66	79	58	35	81	83	36	136	111	101	96	124	61	56	65	84	100	131	55	83	109	119	46	46	39	27	20	14	36	35	10	31	35	60	43	32	22	40	21	21	64	48	25	44	62
	778	ATGGTGCTCTGAGGTAAAAAATCCAGAACTAATGCT	102	116	76	76	79	33	108	92	33	110	140	89	114	103	101	92	113	73	108	119	43	105	136	145	62	46	40	44	32	27	44	76	13	62	27	52	34	33	37	43	33	21	66	52	17	45	59
	779	TCAGCGGTGCTCCGTGTGCCAAACGGAACCTGAAGT	74	123	76	76	56	39	78	70	24	64	108	109	73	143	43	65	49	70	86	78	34	112	103	94	29	35	28	36	20	22	20	23	9	36	39	32	49	27	25	39	27	36	46	31	8	31	34
	780	ACAGGTGCTCTGACCTTTATTCAGGCGGAACTGAGC	93	97	53	86	49	40	94	69	19	107	122	88	98	96	94	56	75	69	101	99	39	87	135	124	50	54	26	35	25	15	30	42	14	32	36	72	50	49	28	54	27	19	57	39	18	56	64
	781	TTAAGGTGCTCGACAATGAGATGTGGAACTTACTTT	88	113	57	96	69	44	120	94	26	101	126	89	88	110	99	156	85	38	100	92	26	99	180	123	35	60	24	32	29	25	23	67	19	53	61	57	41	33	41	55	24	19	52	40	19	36	53
	782	GTTCGATTTTCCTACCATAGGAAACGACCCGAGTTT	75	92	67	100	71	39	111	126	39	100	119	83	112	117	146	104	99	51	72	92	51	93	146	173	53	31	33	39	29	11	51	44	10	48	51	36	37	40	47	61	38	17	62	46	11	38	60
	783	AACCCGATGGTGCTCCAAAATACAGTTGGAACTCGT	104	99	63	74	69	58	98	65	20	72	134	66	114	102	100	101	87	66	119	67	33	94	177	129	63	58	33	39	34	16	64	38	6	56	55	35	37	37	35	46	41	24	49	35	8	30	74
	784	GTGGTGCTCATCCAATAATACGCGATGAACCAATGC	69	76	46	68	95	33	114	77	39	156	107	92	72	84	94	85	98	67	95	95	41	87	131	105	55	41	32	26	22	12	25	47	11	40	52	47	37	32	36	32	32	25	66	36	20	48	67
	785	TTAAGGTGCTCCGAACTTTTGGAACTTACATTTGCT	97	88	58	75	57	37	95	70	37	121	101	75	124	116	85	130	63	73	91	99	24	111	170	126	54	51	22	34	19	21	34	35	24	29	50	45	61	34	38	62	33	19	60	32	15	28	62
	786	ATGGTGCTCATGTAGCGTGCCTATCTTGAACTAAT	98	88	56	66	53	36	99	77	29	81	99	68	111	105	91	100	73	61	98	96	57	90	123	104	56	67	24	32	14	17	41	46	18	52	46	42	48	37	33	48	44	27	60	58	14	49	63
	787	CGGTGCTCCGGAAGCTAAAGCTAAACTGGAACAAAT	79	121	61	83	58	37	83	62	36	86	95	82	94	121	84	90	80	63	95	94	16	110	155	113	50	64	34	32	19	15	40	41	16	48	59	47	55	35	29	44	22	31	52	31	14	45	46
	788	CTGGAACTAGCAAAGGCTGCTATGGTGCTCGAGGCT	139	135	54	57	49	41	102	47	22	102	115	84	90	109	81	65	57	73	119	101	30	84	151	142	50	38	28	28	15	9	43	29	7	38	27	70	39	33	21	33	20	22	42	36	12	38	43
	789	CAGCGGTGCTCCTGGCGTATTACCAGGAACCTGTAT	72	135	78	57	66	51	74	68	28	84	109	95	99	152	67	75	45	97	104	81	36	96	124	133	30	55	29	52	31	19	23	35	7	36	47	50	51	36	27	52	29	21	39	37	18	38	62
	790	GTGCAACGGTGCTCCACTATTGTGGAACTTACACAA	89	117	59	107	64	33	77	55	27	63	110	77	88	113	100	106	60	59	96	67	16	67	153	90	42	38	27	31	24	13	32	31	15	30	36	46	28	38	25	41	37	12	53	32	4	29	49
	791	GAGCGGTGCTCCGTACGTATAAAAACGGAACCTCAT	100	85	66	88	65	30	92	64	46	96	117	88	110	141	95	87	57	82	112	88	32	109	155	125	47	54	41	34	31	22	60	53	18	35	43	58	56	46	20	44	37	20	59	33	10	54	63
	792	TAGCGGTGCTCACGACTCGTTATCGTGAACCTAAGT	91	117	49	79	61	36	111	49	35	103	151	80	90	72	96	85	63	55	82	89	30	69	124	107	54	40	27	26	20	15	40	31	15	41	41	47	31	33	32	38	27	29	67	54	11	53	65
	793	GATGGTGCTCTTGGAACGAAGCCAAGAACTCGTTGC	125	95	56	67	91	29	75	56	17	87	126	69	100	98	101	87	57	74	115	65	41	91	163	121	47	66	36	51	19	11	41	47	8	52	51	60	38	37	13	39	25	20	59	30	17	41	65
	794	CGATGTGGTGCTCCGCAAAGCGGAACCATCAAATGT	82	124	46	95	70	27	82	76	21	95	117	74	89	121	54	39	37	63	79	71	27	91	97	91	37	36	31	34	16	15	22	29	9	31	38	45	60	41	37	43	44	18	52	39	17	32	49
	795	AGCATGGTGCTCCATCAGTGATGGAACTGCTGTACC	95	117	65	85	57	42	92	57	32	105	132	97	86	103	68	53	58	67	78	73	22	70	130	153	51	48	35	23	17	23	29	34	0	57	30	45	49	38	28	49	36	11	55	45	9	37	61
	796	TCGGCTACAATTTGATTCACATCCTTGTAGCTGTTC	131	169	62	117	111	42	152	61	32	72	151	91	76	132	62	69	63	55	108	46	32	102	113	107	34	38	8	35	19	9	46	50	6	19	76	31	48	37	58	59	44	20	80	40	20	35	98
	797	TTAAGGTGCTCTTGGCTAAAACCTGGAACTTATCCT	99	100	81	99	54	53	85	80	31	70	100	81	116	130	95	123	82	78	91	99	25	98	120	126	60	45	18	29	30	30	49	44	17	43	44	48	43	29	33	44	29	24	43	43	12	44	39
	798	ACGGTGCTCCGATTACGAAAATGTCGGAACTAACTC	92	109	52	79	59	32	101	80	39	106	138	109	86	104	101	118	60	53	81	88	38	76	136	96	48	41	36	33	13	13	41	37	16	45	39	45	44	44	36	69	26	20	64	28	22	39	68
	799	AATGGTGCTCCTCGTTATCATTGTCGAGGAACTTAT	86	105	64	84	61	37	99	55	20	116	107	88	115	99	118	90	77	62	75	75	27	94	164	120	45	40	31	40	16	22	45	31	16	55	36	42	38	33	34	49	31	22	63	38	10	33	77
	800	TGCACAGGTGCTCGAACCATTTACCGTTGGAACTGT	74	93	54	68	55	29	72	59	17	86	106	69	88	121	71	101	51	59	102	84	34	112	149	124	41	42	19	43	23	20	45	30	14	44	43	46	36	43	30	35	26	20	54	25	15	53	52
	801	TAGTTCGATTCACTAATGTGATTACCGGATTTGCCC	43	46	59	65	81	25	128	87	21	49	90	73	64	70	104	72	153	40	107	95	15	107	134	240	74	73	50	70	54	18	95	57	8	37	55	37	37	50	21	20	45	12	56	28	21	35	38
	802	GACGAAGAGGTGCTCCGCCAGTAAAGCGGAACTCCC	92	107	61	64	59	61	85	42	23	72	124	82	100	135	66	88	56	98	98	67	38	85	127	108	52	48	18	61	35	22	31	32	9	34	56	48	39	46	26	36	24	16	43	19	12	35	53
	803	ACAGGTGCTCTTGACTTATCTGGAACTGTACCGATC	86	113	60	91	81	45	91	58	31	100	121	86	90	97	78	100	62	61	64	97	30	85	131	111	52	44	24	29	14	20	30	41	9	43	51	51	57	53	60	59	43	27	61	39	15	47	74
	804	CATGGTGCTCACGATATAATCGTGAACTGAGCGTCA	88	96	34	86	69	48	105	74	30	80	130	78	81	97	66	62	74	60	87	56	19	59	147	99	72	35	22	28	16	14	56	29	8	47	38	32	26	33	19	44	35	15	48	39	8	34	67
	805	AAGGTGCTCCACTTGATGTTTCAGGCGGAACTTAAC	63	65	47	74	61	33	88	59	21	71	119	70	87	90	71	83	67	54	96	68	30	64	136	93	44	43	19	29	22	11	34	31	4	30	48	45	40	39	18	59	26	17	56	33	10	33	54
	806	TCAAGGTGCTCACATAAATGTGAACTGACTTGTCCC	76	92	55	90	76	31	117	63	29	101	135	67	93	98	81	76	72	52	100	85	20	85	149	96	35	43	18	22	21	15	37	43	14	47	43	51	39	30	33	42	33	20	61	34	10	27	58
	807	CCGTTCGATCAGCAACAAAGCTGCGACCTTAACAAC	109	79	63	102	60	47	106	102	49	72	86	61	141	117	106	79	75	53	77	77	28	92	101	190	60	36	46	38	32	21	37	42	13	54	35	28	40	52	29	28	38	34	52	45	10	45	46
	808	CGGTGCTCTGCGATTTTCCTCCGGAACGAAGCGTTG	100	104	53	63	37	48	53	40	27	97	105	76	104	92	64	49	66	88	86	83	28	77	139	96	52	28	25	43	21	6	32	35	8	39	35	57	31	35	26	43	15	18	48	36	8	39	37
	809	GACGGTGCTCTACACGGCTGTAGAACTCAATGACCA	96	133	70	100	67	44	89	60	31	129	151	80	79	117	68	67	36	54	79	65	37	84	75	94	42	51	23	35	22	21	51	30	7	43	42	44	55	44	35	41	47	26	67	61	19	52	40
	810	AACGATAGCATGGTGCTCCGCAGACGGAACTGTTAC	103	95	73	64	57	63	101	59	26	76	98	86	91	97	87	77	70	86	93	83	14	72	139	118	49	38	26	42	16	23	39	29	10	41	28	40	39	44	25	30	32	29	56	23	15	32	57
	811	TGTGCGCTTTTCGTTGCGTCATTTGTAGCTGTGTTG	90	121	63	113	117	41	136	68	25	73	118	73	70	103	64	129	93	73	108	61	38	141	132	117	30	27	15	45	32	15	55	43	14	53	94	31	55	40	52	70	48	11	56	38	15	40	75
	812	GATCACCCTTCGTTTCAAGATTGTTGAATTCACCGC	73	68	45	66	59	38	106	79	17	82	74	73	107	84	97	95	76	53	104	102	27	71	107	154	46	46	29	49	27	12	52	39	12	34	47	25	36	48	53	42	31	18	42	52	9	63	44
	813	AAGGTGCTCCGTTGACTGTACTCGGAACTAATGCCC	124	141	72	92	59	44	132	84	57	165	139	113	86	135	103	77	66	88	104	74	36	105	160	146	51	46	32	43	29	11	50	37	11	40	48	47	73	45	28	36	31	18	69	51	18	42	44
	814	GTATGGTGCTCGAAGCTTAGCTTGGAACTGCGATTA	82	113	64	87	58	51	126	50	36	81	147	103	86	70	96	68	79	62	77	97	25	69	127	115	55	53	24	30	22	18	30	39	10	45	41	51	48	47	39	41	32	15	59	40	28	43	51
	815	CTCAGCTAGCGGTGCTCCGTACAACTACGGAACCTA	75	112	60	73	31	32	75	51	14	69	99	82	92	118	56	92	72	82	102	74	37	88	102	108	30	42	36	34	34	18	39	23	10	40	50	55	39	38	14	30	28	21	35	28	15	29	37
	816	TAGGTGCTCACAAGGTACAACCTTGGAACTAAAATC	75	113	58	64	81	28	99	73	26	127	121	91	73	74	93	56	72	55	69	101	29	57	127	108	55	57	19	33	8	12	27	45	11	44	45	32	45	55	31	47	34	26	60	46	17	46	73
	817	TTAGGTGCTCCGTAACAGACTTACGGAACTAACGCC	72	86	45	79	56	35	126	45	28	116	153	70	93	88	71	52	56	53	94	72	21	76	124	84	47	43	33	23	14	8	30	42	11	34	40	37	58	28	20	54	31	16	68	28	11	39	83
	818	GGAACTTGAGTGTTTTGGGCTTAAGGTGCTCCAACA	112	80	59	61	58	41	94	77	36	96	88	86	67	89	75	75	79	47	92	87	31	68	134	98	53	43	28	24	17	8	35	40	7	32	27	43	42	42	21	48	19	15	61	35	15	33	55
	819	ACGGTGCTCTCCTCTTACAAGTGGAGAACTAATGCT	95	100	55	98	70	28	113	48	28	134	126	74	82	98	73	65	71	64	90	98	30	92	107	105	48	46	21	26	15	26	28	49	6	31	36	36	55	45	36	50	36	18	72	23	10	44	56
	820	GAGGTGCTCTGGCTGCATTTCAGACGGAACTCATTT	75	95	64	73	49	33	83	69	33	117	103	87	67	109	77	61	62	45	63	82	35	81	116	101	21	51	24	35	15	18	34	23	8	46	39	69	48	44	37	38	33	20	44	39	12	39	53
	821	GACGGTGCTCCGGCTCTATTTGGGACGGAACTCATT	92	131	60	55	41	42	60	47	13	87	97	106	76	134	72	76	55	76	94	96	27	104	124	138	27	40	16	54	25	27	31	15	3	34	37	53	32	24	22	28	25	26	36	27	16	39	30
	822	ACCTTGTATGGTGCTCTCAGCAACTGAGAACTACAA	81	95	47	94	45	20	96	72	23	61	113	69	90	110	73	101	52	54	103	64	25	97	150	107	58	45	26	34	22	23	43	32	18	41	45	25	34	27	18	43	23	11	35	33	11	36	72
	823	AGGTGCTCTGCTTCTCAGGCGGAACTAACGTTCTTG	74	116	60	84	50	30	57	56	30	99	78	87	92	78	77	61	54	69	99	100	26	68	121	100	34	37	33	35	16	16	39	25	9	36	36	58	40	41	15	33	25	14	51	33	11	26	31
	824	AGCGGTGCTCACGTTTAGTATCGACGTGAACCTATT	100	104	58	76	69	32	78	40	35	84	107	67	93	104	70	104	59	63	87	73	18	74	133	82	58	41	28	30	20	19	42	32	18	46	49	39	52	38	26	45	37	25	64	36	13	42	52
	825	GAGGTGCTCTTAGCTGCAACGCTGGGAACTCGTGCC	92	89	49	52	37	28	77	40	15	83	98	80	68	86	41	30	43	73	73	108	32	66	70	67	34	37	15	35	15	13	21	26	7	17	24	32	44	38	22	33	13	18	29	22	13	27	39
	826	TGTTCGATCATGCAAGCTAAACATGCGACCCTTTGC	70	82	42	94	84	48	95	84	33	86	74	81	100	115	97	76	85	45	77	85	28	77	120	126	56	33	34	23	21	14	39	33	16	40	22	30	37	42	34	42	31	30	36	33	11	47	64
	827	AGGTGCTCTTATGCACTTCCGCTAAGAACTAATGCT	98	73	45	68	67	37	95	74	43	137	121	95	76	88	83	68	57	58	87	85	46	82	83	96	49	54	30	21	20	17	41	63	18	34	27	45	38	39	31	35	46	29	49	43	24	54	72
	828	AGGTGCTCCGGTACATCATTCTGCCGGAACTTGTCT	129	122	41	62	57	43	73	39	26	145	102	94	91	80	70	41	63	85	84	78	30	75	101	122	52	38	19	30	17	16	27	33	16	24	35	56	38	41	15	42	22	12	63	30	11	45	51
	829	CACTTAATGGTGCTCTTGCTTTGGGCTGGAACTTAA	96	110	65	90	42	38	121	78	29	91	110	79	105	115	88	112	48	65	116	75	32	96	156	95	43	51	30	45	13	15	37	45	9	37	58	49	58	32	36	46	27	15	50	39	13	32	52
	830	ACGGTGCTCTCGCTCCGTAGCGAGAACTGATGTCA	98	104	51	70	59	28	73	47	19	87	124	75	67	69	48	20	30	35	52	77	20	74	51	84	27	31	15	20	21	13	22	34	0	33	26	28	51	32	19	43	38	22	48	42	11	22	53
	831	TCCGTTCGATTTCAGCTACTCTGAACGACCTTTAAT	115	120	42	96	68	50	96	93	32	96	95	93	100	137	83	90	99	28	74	94	23	93	109	144	48	54	28	27	15	17	46	43	10	36	36	21	44	55	37	49	48	21	39	46	9	36	64
	832	AGAGGTGCTCTGGTCTGTAAACCGGAACTCGTGTCT	116	140	57	103	67	30	86	66	28	119	137	96	88	100	66	80	47	72	89	93	29	65	129	91	45	26	29	30	20	10	28	28	14	37	45	37	74	31	25	49	34	16	72	50	20	32	34
	833	ACGTGGTGCTCCGTTTCTCGGAACCGTAAATCACTC	89	100	67	72	68	34	84	61	17	108	136	82	106	128	105	77	99	72	121	101	26	118	157	114	35	49	22	38	39	29	44	24	10	43	57	53	38	32	30	49	48	23	50	50	16	52	55
	834	ATGGTGCTCTGCCTAGTGCTAATGGGCGGAACTAAT	77	102	58	66	62	30	81	63	22	86	94	89	78	118	76	80	54	69	114	85	40	81	121	91	27	54	19	38	13	19	34	39	8	47	44	38	43	45	27	26	37	19	53	23	15	37	41
	835	CTAGGTGCTCTGAGTTATCGCTCGGAACTAGCTTTT	104	96	74	52	69	49	110	78	32	116	100	82	83	77	69	61	87	60	97	114	33	100	135	106	41	54	27	37	13	15	34	41	15	49	36	38	32	44	47	35	17	13	58	30	11	38	49
	836	CAGCTTGTGGTGCTCATGAGACTATACATGAACCAA	93	106	76	85	50	40	104	59	31	70	138	81	109	95	88	107	70	53	93	77	37	88	143	98	44	50	26	35	25	9	38	56	26	48	48	44	55	33	32	43	21	15	36	33	8	43	44
	837	ACGGTGCTCACTGTTCCAGACTGTGAACTAGTGTCG	120	99	44	89	55	40	75	52	33	120	122	92	67	93	77	44	60	38	72	97	15	89	118	75	36	42	28	27	21	17	35	25	11	32	35	45	41	34	25	42	23	26	62	21	8	49	37
	838	AGTGGTGCTCATGAAACTATAAAACTTGAACCTAGT	63	76	41	61	56	38	76	63	29	76	83	67	91	79	106	94	89	91	100	106	47	96	131	156	30	45	38	37	39	22	32	51	17	55	40	59	41	43	53	47	25	17	41	48	26	44	44
	839	AGGTGCTCTTTTGGTTTTTTCTCCAATGGAACTAGT	60	76	55	57	59	27	87	69	17	75	85	69	99	110	76	101	97	72	95	101	30	92	122	99	58	53	28	26	16	14	41	42	8	32	51	50	45	32	37	55	32	23	42	32	9	27	45
	840	AGGTGCTCGGCTTAACACATTAGCGGAACTAACGAC	88	77	57	58	44	29	89	46	47	101	120	104	70	86	72	61	61	49	72	80	33	91	107	87	51	34	35	26	21	12	27	38	9	35	28	57	57	40	35	46	32	30	75	28	10	39	56
	841	GTTCGATTCGACCTAGTGAGGGCGACGACCCTTGTA	90	86	73	71	64	53	80	95	23	98	75	106	107	117	68	42	62	42	84	106	53	102	74	137	19	26	23	25	12	17	26	32	7	33	26	27	43	56	34	30	45	15	55	31	15	54	38
	842	TGACAGGTGCTCTCTGCGCTTTGAACGCTGGAACT	79	97	60	66	52	31	104	68	24	81	120	76	85	109	70	70	46	79	130	83	32	97	172	110	35	39	38	40	22	20	43	30	9	30	41	39	40	45	24	31	19	28	53	35	8	36	45
	843	TCAACCGCGCGGTGCTCGCTCTAAGAGGGAACCGCG	52	67	34	44	27	19	48	34	9	35	99	73	51	88	42	72	41	49	62	44	14	39	113	62	16	23	16	37	24	16	26	15	6	21	27	23	34	27	19	15	14	10	47	21	8	21	37
	844	GACGGTGCTCCGTTGTAAACGGAACTCATATTCGTA	72	105	42	71	66	35	95	45	29	122	118	83	96	82	70	80	56	73	100	71	27	94	146	94	42	38	22	39	12	12	34	40	10	36	47	52	42	33	30	53	27	20	54	36	6	27	46
	845	GAGGTGCTCACGGACCAAACTTCCGGAACTCATCGC	117	88	50	55	41	41	56	44	17	83	90	75	66	86	52	51	44	60	77	80	31	72	73	84	39	38	19	30	13	16	34	24	5	25	25	34	38	26	14	43	20	21	42	21	11	35	37
	846	GTTCGATTTCAAGTACTTGCTTGAACGACCCTTTCC	95	78	61	73	70	26	117	94	31	94	81	116	94	98	111	54	66	43	46	88	28	58	112	130	45	22	26	20	13	9	34	34	9	21	45	22	46	46	41	45	16	23	42	30	8	34	70
	847	GAGGTGCTCCGTTCCCGTACGACGGAACCAATGACT	84	106	51	77	48	40	81	67	21	92	80	90	70	147	56	40	31	46	57	72	32	104	81	70	36	25	12	27	27	11	25	33	3	34	16	35	47	27	24	28	22	20	48	29	8	39	41
	848	ATTGTTCGATTGCCGTTTCTTCGCACGACCCTTAAC	95	68	50	66	48	47	88	77	26	80	115	103	101	71	91	116	78	54	73	80	29	69	146	126	44	37	31	32	27	15	45	37	12	49	26	44	22	51	30	39	33	18	48	31	13	35	44
	849	GGTGCTCCGACAAGAAACAATTTTGGCGGAACTGCC	117	85	29	63	44	43	75	48	34	105	108	71	119	72	83	57	57	59	83	80	17	70	164	130	46	39	11	24	21	12	36	18	5	42	46	27	30	39	16	30	34	16	44	23	12	49	57
	850	TGATTACAATCTTGCTTGTCTCGCTTGATTAACAC	76	64	38	83	64	31	121	81	34	74	67	72	126	98	73	68	82	58	96	108	39	93	110	140	41	19	22	43	17	22	47	31	16	39	45	33	48	42	47	33	33	15	42	38	22	32	41
	851	AGAGGTGCTCGCGTGCATTCCACGGAACTCAAGTTT	118	112	57	50	37	35	80	45	29	99	109	94	99	93	74	64	40	58	96	71	23	78	106	112	31	40	26	22	24	22	24	33	11	39	30	65	48	46	31	26	21	19	70	52	9	33	29
	852	GAGGTGCTCTGAATGCCTTTTCGGAACTTGCTGTTT	81	91	48	63	56	33	94	45	27	95	114	71	79	85	87	94	70	66	98	79	35	76	145	109	70	39	20	53	26	7	43	37	11	32	39	38	45	27	21	48	29	26	46	35	11	31	70
	853	TATAAGGTGCTCCAACGTTTATTTGGAACTATATCT	63	91	54	57	67	34	91	62	41	76	105	88	86	102	73	113	108	67	126	85	35	85	140	106	40	42	27	33	19	11	51	41	22	56	43	44	31	30	30	34	31	29	47	49	19	34	62
	854	TCAAGGTGCTCCTTACTTGGAACTGAAATGATACTT	57	130	63	89	60	33	82	72	29	89	90	58	93	121	88	115	43	49	71	87	38	92	131	93	42	55	31	30	28	12	44	42	10	34	44	33	40	48	41	52	51	20	29	49	12	45	57
	855	GAAGGTGCTCTGAATTTTAATTCGGAACTCAACGCA	67	107	56	62	55	47	96	65	36	92	110	71	84	84	65	86	70	44	103	87	22	74	156	111	48	38	25	32	20	11	45	72	18	33	46	38	38	29	31	47	25	18	42	48	16	34	75
	856	TATGGTGCTCCGACTATGTCTTAGACGGAACTAATT	71	93	53	65	61	33	86	50	22	109	121	113	71	91	80	69	84	57	156	48	27	92	137	134	33	55	15	26	22	9	41	34	16	37	52	58	17	34	20	44	27	18	51	20	20	23	71
	857	AGGTGCTCTCGTGAGTGTTAAACTAACGGAACTTGC	110	72	43	80	60	25	74	56	36	115	120	76	64	82	77	58	64	63	67	79	28	63	118	93	42	47	16	26	10	19	27	38	13	33	26	48	36	52	21	48	23	18	54	40	16	39	63
	858	CTGGTGCTCGGCAATGTATATGCGGAACAGATGCCT	94	93	56	58	72	30	83	68	26	129	117	89	90	77	86	64	42	89	80	81	30	78	150	114	54	60	24	28	12	14	45	34	6	33	37	43	45	26	32	28	44	25	58	47	14	31	40
	859	TCAACGGAACTGAGTCAATCCATGCTCAGGTGCTCC	69	93	46	88	46	26	88	62	21	63	126	72	84	98	59	69	42	74	91	65	24	74	153	93	26	40	25	45	7	20	36	15	5	48	45	32	40	38	21	27	25	25	53	32	9	31	50
	860	CAATGGTGCTCTCGCCTGAAGCGAGAACTTGACATC	59	82	48	72	39	31	69	42	15	65	127	85	66	73	82	45	57	46	58	66	13	30	117	89	41	26	25	20	16	19	24	21	8	23	32	44	51	25	19	40	14	13	53	17	8	30	44
	861	TGGACGGTGCTCTCATATGTAGTGAGAACTCCAAAA	99	123	66	83	68	25	117	63	24	71	108	78	97	107	67	85	43	63	97	82	30	87	117	112	40	45	13	35	27	14	42	38	10	31	28	30	35	45	26	35	20	11	38	34	3	30	49
	862	GAGGTGCTCCACGTCTGAAAATGTGGAACCAATCTT	91	83	55	85	67	28	85	60	25	111	125	90	72	111	67	72	81	63	93	71	40	95	142	101	47	55	30	34	21	16	53	37	18	43	51	34	36	36	43	39	38	21	46	40	22	28	57
	863	CGAACGCGTGGTGCTCCTTGCATACGCAGGAACCGC	87	72	27	65	47	27	67	32	12	40	61	39	93	116	45	86	60	82	84	50	14	61	116	64	39	41	16	43	21	10	32	14	10	30	35	34	29	31	25	20	17	10	42	22	12	14	39
	864	CAAGGTGCTCGTGCAGACAATGCAGGAACTGTGTTC	74	87	61	70	58	32	72	83	24	123	115	92	74	76	68	54	51	46	83	87	23	85	100	71	44	24	18	30	24	14	28	25	7	45	38	49	32	53	28	38	34	27	45	26	12	50	47
	865	ATCGACGCAACGGTGCTCACTATACGTGAACTTGCG	72	100	30	102	57	52	89	47	23	73	124	76	81	99	51	97	52	60	107	42	14	66	124	95	30	46	17	37	18	10	33	22	14	32	38	39	25	27	11	36	27	11	42	12	5	35	52
	866	TATTCTGCGTGTGGTGCTCGATGCAAATGGAACCAC	81	81	58	67	44	41	93	65	36	61	90	65	96	82	94	84	62	59	86	95	18	63	155	112	45	38	24	35	22	5	36	28	18	33	44	32	38	35	18	44	33	21	47	41	13	36	44
	867	TCACGGAACTGCGTTCGTAGTACGCGCAGGTGCTCT	103	108	49	52	45	51	48	46	34	75	86	75	99	79	69	58	52	79	87	55	24	41	111	108	38	30	18	27	13	12	21	16	7	36	29	37	36	26	17	38	14	18	27	31	13	38	31
	868	TAACGGTGCTCCTTGGTACAAGGAACTTAAGTTTGC	81	100	37	76	57	25	99	41	27	70	103	86	67	69	63	77	44	44	81	80	21	47	97	94	39	33	21	16	14	10	25	32	6	28	34	23	28	35	32	44	22	26	85	53	10	39	58
	869	CGTAGGTGCTCATCGCAGACATGCTTTGAACTCGAT	74	71	54	70	46	41	79	47	17	93	77	67	59	69	70	93	68	66	106	66	31	67	114	110	55	54	25	28	26	6	34	28	19	42	53	58	16	25	32	59	19	19	32	26	13	25	32
	870	GGAACTACACGTGCTCAAAGTGTAGGTGCTCCGCTA	129	94	47	72	50	30	67	44	24	74	112	76	81	95	57	90	50	68	101	62	17	67	149	122	38	38	32	51	20	13	40	33	9	31	47	55	50	38	16	31	17	12	39	30	9	40	31
	871	GCAGGTGCTCCGACCTGTGTCGGAACTGCGACGCAC	54	62	27	44	34	20	70	31	16	49	89	49	64	98	31	32	21	56	41	38	14	54	96	54	29	23	15	17	18	19	28	24	5	22	34	21	28	26	17	35	13	12	43	18	7	20	49
	872	CACGGTGCTCTGCTAAGCGATTAGTGGAACGTTAGT	71	64	46	55	50	23	84	45	19	68	90	78	95	78	84	73	60	46	73	57	25	60	119	92	40	36	25	19	14	11	26	28	16	39	67	22	46	31	20	42	33	34	52	37	15	41	49
	873	ACGGTGCTCTCGTAGTGCATAGCTATGTGAACTAAT	65	90	57	48	54	25	89	61	39	94	96	68	71	90	104	94	60	40	83	90	45	89	114	108	43	65	25	27	24	21	46	52	12	37	27	43	43	43	29	47	22	20	48	37	21	50	45
	874	AGGTGCTCGAATGGCACTCACTGCCAGAACTATATC	103	79	46	62	66	34	53	74	36	112	133	83	105	78	71	63	46	55	93	88	29	55	108	117	34	47	23	30	23	10	29	29	11	35	25	49	39	42	14	33	22	14	43	34	14	40	52
	875	AAGGTGCTCCGTGTGTACACGGAACTTGTTGTCGAT	44	85	40	65	36	16	81	34	17	81	91	57	63	63	48	85	51	49	81	39	19	59	132	85	51	28	19	21	11	15	30	22	6	36	35	35	31	28	30	35	21	16	31	23	11	31	60
	876	TTGTTCGATTAGCATGAATGCTACGACCCTAAGAAC	94	97	50	90	62	35	118	91	32	96	83	74	69	92	83	55	70	42	45	79	33	58	82	173	35	28	23	21	20	15	19	39	9	19	25	21	34	63	43	48	16	18	25	35	15	54	52
	877	ACGTAAACTAGTTACTAGAGGCTATCAGTACACGTT	61	67	59	77	69	39	115	70	27	65	75	74	92	95	67	101	57	57	61	58	31	59	89	106	48	26	25	26	39	12	45	33	7	36	43	35	34	46	40	58	26	15	56	31	16	19	38
	878	CAATCCGTATGGTGCTCTTGCCTTCAGGAACTACGG	69	82	51	71	49	41	82	56	19	69	111	81	77	100	74	76	41	59	85	68	30	78	132	82	35	46	35	36	31	22	47	18	13	36	47	40	17	36	25	27	34	19	39	27	19	32	38
	879	AGGTGCTCTCGCGCGCAAAACGACCGGAACTAAATC	99	107	72	53	45	44	56	61	28	105	90	111	83	102	49	53	46	74	73	82	47	80	85	103	30	37	30	22	6	23	20	20	9	36	26	49	37	51	23	34	18	17	42	34	18	38	47
	880	GACGGTGCTCCATATCTAATCATGGAACTCATGTTT	69	65	46	60	57	35	90	45	23	69	97	76	90	87	101	107	99	68	91	59	28	83	180	110	46	45	27	40	26	20	33	35	5	40	37	42	22	26	34	42	35	23	40	25	10	28	55
	881	ATGGTGCTTCGGTCTAAGAAAATTACCGGAACTAGT	64	70	59	48	52	28	63	75	33	88	97	64	67	65	69	74	63	49	86	93	38	74	137	101	38	56	33	21	16	8	37	45	22	35	37	32	35	25	30	46	22	24	45	41	15	47	56
	882	ATGGTGCTTACGTCAGAAAATGGCGTAAACTAATCC	62	62	25	59	46	15	93	54	31	86	121	68	70	87	65	79	80	51	76	69	20	53	129	112	59	35	19	19	14	22	25	29	6	33	29	48	37	28	29	44	18	28	51	36	17	42	66
	883	CGGCGATACGGTGCTCAGTTATAATTCTGAACTATC	87	84	50	67	60	32	78	66	37	64	83	64	76	92	92	102	64	57	105	78	19	88	111	90	53	47	23	39	27	22	37	46	15	42	44	46	34	32	21	34	32	20	50	41	22	31	49
	884	GCAGGTGCTCTGACGAACCACAGTCGGAACTCAATC	79	84	44	72	52	32	63	41	28	139	98	99	84	101	67	43	56	57	90	74	35	82	98	86	28	37	24	34	18	20	24	35	4	30	25	59	56	33	14	32	22	21	46	36	16	43	41
	885	CAACGGTGCTCTGTTGAAAAGTAATGGAACTTGAAT	79	104	77	100	55	34	79	73	35	94	117	95	96	90	80	90	73	64	81	78	28	69	119	96	59	64	24	28	16	16	46	44	14	30	49	39	30	44	35	30	38	25	41	35	11	31	80
	886	AGCGGTGCTCCAGCGTTCGACTGGAACCTATTGACC	72	113	57	40	37	53	52	46	18	74	102	103	66	96	62	42	55	66	100	42	29	94	82	92	30	28	22	43	27	18	24	10	4	37	31	44	38	48	29	37	28	15	32	27	8	35	58
	887	AGGTGCTCTGATATAACGGAACTAATATCGATCTTG	63	76	63	76	68	22	83	43	22	89	131	68	84	92	67	92	71	58	67	72	32	92	168	80	45	33	32	33	21	17	38	27	12	41	51	56	45	37	34	38	32	20	42	36	11	42	52
	888	TTTGGGGATCTTTGTTCAACATCGCTCCATCCAAAC	77	83	64	64	63	50	78	81	23	83	77	92	90	78	90	63	70	30	76	97	38	68	91	128	50	28	35	25	35	9	44	41	16	28	34	33	43	44	35	30	33	19	39	35	16	36	40
	889	GAGGTGCTCCACCAGCACAAGTGGAACTCAACGACC	103	108	55	71	35	30	64	43	24	64	92	72	71	158	49	73	43	55	76	57	32	75	108	87	26	36	19	37	16	8	20	37	6	33	23	42	47	25	23	34	22	10	29	25	11	39	32
	890	CGCCGACCAATTTGCTCGCGAACCTTTCGAATGTTA	88	151	67	108	63	51	100	73	16	72	143	74	57	94	43	53	40	48	61	66	22	60	86	64	24	33	30	21	18	15	7	20	9	31	35	23	49	32	49	41	26	22	43	41	11	29	36
	891	TTACGACCCTGCGATGCTTGTTCGATTAAAATGGAA	89	82	52	98	65	35	96	102	33	74	97	86	87	119	90	38	56	27	47	82	33	47	77	113	30	25	21	19	23	13	28	39	7	31	28	31	46	49	36	38	29	17	52	26	19	38	48
	892	TAAGAGGTGCTCGGTTTCAGAAACGGAACTCTGCGT	80	96	47	92	46	31	110	62	29	76	117	74	82	113	55	78	77	54	90	66	21	65	121	86	43	36	7	24	22	13	29	35	10	27	60	31	42	32	24	38	19	19	63	30	15	36	62
	893	ATCCGCATGTAGGTGCTCCGTTTAACCGGAACTCAT	58	95	48	70	60	36	86	55	22	67	118	67	83	90	73	78	75	42	84	52	15	63	129	80	21	36	20	35	17	20	53	35	4	49	44	54	35	46	19	36	28	15	43	15	14	26	42
	894	AAGGTGCTCTTGAAATGTAACCCAAGAACTAACGTG	59	72	65	64	56	33	99	66	34	111	102	75	60	107	83	90	66	62	86	85	27	95	134	119	47	49	39	32	33	12	29	46	23	43	52	29	43	28	33	48	30	17	46	36	17	35	58
	895	GCGGTGCTCCTCTTAATTGCCATAAAAGGAACCAAT	50	77	50	68	59	36	124	62	38	96	89	89	71	87	75	75	80	64	79	77	32	91	139	90	29	44	28	39	22	22	31	38	11	38	32	47	32	37	44	37	20	18	49	37	10	33	45
	896	TGTTCGATTCATGCATGTGCTGACGACCCCTTGCTC	60	65	41	57	80	33	119	87	29	92	109	63	76	75	93	45	49	47	47	61	30	56	83	93	30	29	22	17	24	16	41	31	10	29	23	27	41	65	33	41	44	14	54	46	11	52	46
	897	CACGACCCTCGTTGAACTAGCGTTGTTCGATTGACT	53	69	36	73	38	37	70	50	21	49	76	74	106	81	105	66	63	40	52	61	28	56	87	140	30	23	29	47	19	14	34	19	8	23	24	40	33	42	36	24	32	19	34	24	11	38	44
	898	AGGTGCTCCGGGATCGTATGACTTCCTGGAACTTGC	81	98	37	58	41	41	78	48	25	108	99	81	70	53	62	36	39	63	93	84	11	52	98	99	37	35	22	29	14	27	32	18	10	22	19	59	25	30	8	29	17	23	49	33	5	36	41
	899	TACGACCTTTTCCGAGAGAACCGTTCGATTAAATTG	65	72	60	73	47	42	80	68	24	70	88	77	99	134	102	53	64	39	69	62	24	65	110	117	41	23	29	25	16	11	36	31	9	30	36	21	25	42	34	38	25	19	36	29	11	28	40
	900	GAAGGTGCTCTGAAGTCCTAAGACTCGGAACTCGGT	69	83	52	88	61	36	77	77	34	101	98	93	56	87	83	75	60	70	114	66	34	88	127	111	33	53	19	33	18	18	39	31	15	37	26	37	29	30	27	29	34	20	62	28	13	44	37
	901	GAGGTGCTCGGACTCTCCGTCGGAACTTACATGTCC	109	86	46	49	33	45	53	48	21	91	100	67	60	103	52	38	44	63	61	108	32	68	85	88	37	21	13	31	21	24	34	19	6	17	20	49	29	31	17	25	19	15	47	30	16	30	55
	902	TAGTGGTGCTCAGTCATTGACTGAACCTAATGTCCT	69	98	42	86	51	32	63	43	18	87	89	77	80	74	80	73	58	47	83	68	23	50	96	83	39	48	16	24	20	14	19	26	15	31	35	37	48	33	28	47	33	26	62	27	17	38	54
	903	CTCAACAAGGTGCTCGTGTCTAACGTGACAGGAACT	53	75	40	57	55	33	78	51	14	67	88	60	68	88	71	95	50	56	90	80	23	79	136	91	36	29	28	33	18	15	42	45	6	48	40	46	29	30	25	37	20	15	37	26	15	28	38
	904	AGCGGTGCTCACTTTAACGTTACTAGTGAACCTAGT	64	77	49	79	71	36	75	69	42	84	106	79	77	116	69	79	61	44	82	71	23	69	114	85	50	43	22	39	25	10	25	45	14	29	35	49	44	28	33	42	37	23	73	31	12	39	67
	905	TTCAGGTGCTCCGTAGATTACGGAACTGATATGATA	63	92	53	86	47	38	88	56	30	80	119	112	59	72	69	60	43	39	54	77	29	74	79	89	20	43	18	20	14	11	24	39	6	29	40	36	39	32	51	40	21	20	53	26	9	32	61
	906	AGCAATAATGGTGCTCTTGCCGTACAAGAACTTATT	78	76	62	65	62	24	85	49	36	77	105	73	89	97	90	86	90	68	85	63	18	49	123	106	42	26	39	21	30	8	25	24	10	43	44	45	41	34	26	44	16	16	45	20	12	30	76
	907	ATCAACGCCGACCCTTGCTACAACATTGTTCGATGC	76	49	25	88	51	45	73	75	30	49	98	78	78	71	73	56	67	38	87	54	24	40	106	102	33	32	25	36	17	8	43	23	0	29	38	41	30	37	18	20	23	19	34	16	8	32	43
	908	GATATGGTGCTCCGCAACTGACGGAACTACCAATGT	105	107	48	79	66	36	67	73	15	102	111	74	68	86	93	33	45	45	66	87	23	76	90	72	35	45	25	29	17	12	33	41	16	32	38	32	52	34	25	64	36	40	51	33	12	42	58
	909	GCGGTGCTTCGCTGCGACATCCGCGAAACCAACGTC	73	78	37	35	35	15	37	39	16	61	58	74	45	91	41	32	42	36	39	73	27	49	60	48	30	20	17	19	13	11	13	34	3	27	23	35	37	35	26	26	12	14	27	30	10	20	32
	910	TTGTTCGATTGTTGAAAAACACGACCCTAACCGTGC	53	73	42	69	47	29	96	70	24	69	52	58	99	84	95	64	63	55	57	57	23	42	121	118	61	37	28	37	19	12	53	22	10	32	31	29	46	41	26	61	43	10	46	40	8	41	59
	911	ACCATGGTGCTCGGATGCTTATCGGAACTGGTGCAT	62	75	57	57	35	32	73	48	25	53	78	71	85	88	69	62	49	62	104	62	25	73	94	90	30	34	36	32	18	17	46	34	11	40	40	31	25	28	27	28	30	17	54	27	10	27	35
	912	AAGGTGCTCCACTAGATAGAAGTGGAACTAATAC	88	75	51	71	42	28	76	56	41	88	116	97	52	78	65	72	62	67	64	68	23	67	111	100	47	44	19	27	23	11	24	43	12	39	46	53	33	38	23	56	25	29	50	28	12	41	83
	913	CATGTGGTGCTTCAGCGAATCACTGAAACCATGTTT	79	109	44	58	61	25	107	64	23	80	107	80	81	94	92	55	45	40	71	83	18	58	92	93	52	50	28	25	19	8	36	29	10	17	37	29	33	26	33	42	40	24	67	27	10	35	60
	914	TAGGTGCTCCGTCCTTTCAGACGGAACTAAAAGTGA	70	87	38	67	45	20	85	53	20	73	110	65	56	66	56	52	41	38	64	67	24	80	105	74	37	31	16	31	16	7	23	42	4	33	35	43	30	31	19	40	23	21	72	41	5	41	53
	915	AGGTGCTCAGCCGTGACGTAATTCACCCGAACTAAT	84	101	51	77	46	29	64	41	20	69	95	85	64	115	69	58	42	49	71	87	42	81	93	98	40	37	17	23	26	17	40	33	5	47	47	39	35	27	21	25	35	20	55	31	6	32	34
	916	ACGGTGCTCATTAGCTTATTTTGAACTAATGTCTTC	91	102	28	74	33	15	92	59	29	69	103	56	91	80	73	81	68	55	89	74	42	58	118	82	75	46	28	29	17	5	62	43	12	26	48	28	37	33	21	36	15	12	52	26	8	39	45
	917	CAGGTGCTCAGCCGTTGTTCCGTCTGAACTGAGGCC	63	80	55	77	36	41	72	35	24	94	86	80	48	86	58	54	42	79	71	75	30	64	78	66	52	41	15	27	31	22	24	23	4	22	18	42	19	25	11	28	28	22	55	17	13	23	37
	918	GCACGACAAGGTGCTCCGTAATTAACAACGGAACTT	68	92	56	74	48	34	85	59	16	70	92	58	80	85	72	59	31	40	72	67	21	63	94	86	49	40	27	23	9	14	35	34	9	33	46	40	29	49	28	43	22	7	30	34	14	32	51
	919	AGCGGTGCTCTTTTGTATTCGAAAGAACCTAACGTG	70	86	50	64	46	26	74	51	21	96	86	61	81	74	86	90	57	61	65	106	23	70	109	72	50	42	16	32	17	13	32	41	10	30	32	46	56	37	33	51	24	19	56	42	10	27	52
	920	CGTTCGATCCAGACTTCGTCTGGCGACCTCTTGCCC	67	65	34	47	41	34	76	81	23	48	62	58	85	82	63	45	28	50	52	89	19	73	88	103	26	18	20	22	16	4	33	14	3	19	20	19	32	24	23	22	28	14	27	28	9	31	39
	921	CTACGGTGCTCCAGATTCTGTTCTGGAACTAGATGA	76	98	37	87	77	42	91	57	27	101	122	74	66	63	79	61	45	64	87	54	11	66	103	90	47	47	18	30	13	20	31	44	11	32	24	52	40	30	22	55	22	9	49	29	14	32	61
	922	CGAAGGTGCTCTGTTAATACGGAACTTCAGGATCAA	81	78	45	72	66	27	68	63	31	76	96	77	85	75	71	93	61	56	81	78	35	69	130	106	42	30	26	24	23	16	39	43	10	36	50	36	28	37	28	39	21	13	50	23	10	31	47
	923	AAGGTGCTCGGACGAGAATCGGAACTTAAGTCGG	61	75	39	61	59	24	69	51	19	85	112	87	76	81	61	65	54	41	83	85	24	78	106	99	46	38	21	24	12	15	28	23	11	33	36	50	37	37	22	36	36	13	57	32	8	34	25
	924	TGTGGTGCTCCGGATGTGTGTCCGGAACCAAAGCCC	83	103	42	56	33	27	73	32	17	78	61	74	59	111	61	76	61	72	65	60	23	66	105	83	28	52	19	42	26	18	26	19	6	31	22	34	35	29	17	51	25	16	39	25	5	25	33
	925	TGATGGTGCTCTATCGATAACGTTAGAACTCAAATG	90	107	53	79	54	32	98	59	28	78	89	55	73	88	80	67	55	56	73	118	24	49	91	71	34	42	25	27	19	5	42	40	12	36	32	38	44	56	29	52	12	16	48	39	8	32	47
	926	GTGGTGCTCACTCATAAAACAGGTGAACCAATGTAT	70	67	55	65	49	30	85	66	16	87	95	87	77	83	68	66	60	50	87	71	26	69	100	94	54	53	33	34	20	15	30	46	14	41	51	42	30	39	34	37	32	25	42	50	11	32	59
	927	AGGTGCTCGAGTAGAGTTGCTGCTGGAACTAACGCT	73	102	47	54	62	30	74	53	28	85	87	76	75	68	62	70	48	54	111	64	28	72	115	100	48	37	30	28	24	7	31	20	9	38	45	50	35	37	25	26	29	16	50	26	14	33	48
	928	AAGGTGCTCTTCATACACCTGAAGAACTTGACGATC	86	64	32	58	47	25	76	49	16	73	118	70	67	84	57	61	43	39	62	64	23	49	84	70	67	44	22	27	22	8	32	32	7	33	32	44	40	40	27	57	20	19	56	22	5	32	58
	929	TGTTCGATTGATCAAACATGATCACGACCCTATGGC	78	73	38	73	55	30	92	89	21	61	89	55	62	84	61	42	55	36	63	64	20	55	74	110	39	8	20	30	10	8	22	25	4	29	16	21	38	45	27	24	35	12	40	33	7	43	50
	930	ACTAATGGTGCTCCACAGTGCTGGAACTTACTATGC	60	69	41	71	43	36	80	40	14	64	112	53	82	101	58	89	66	40	73	40	21	61	153	104	41	31	18	38	22	17	43	30	9	19	34	32	36	41	31	62	33	19	36	26	14	24	59
	931	CTGATGGTGCTCCGTACTAATCGGAACTTAGTATGC	81	92	48	66	33	21	69	43	33	104	107	69	68	61	72	75	64	61	64	83	31	68	137	80	61	47	11	28	12	11	39	28	15	38	43	44	35	22	23	40	26	15	54	26	12	36	53
	932	AGGTGCTCCTTTGTAAAACTGTCAAAGTGAACTAAT	73	83	47	46	62	21	76	62	23	70	93	73	62	90	82	68	63	46	65	85	12	67	101	78	35	38	32	23	14	10	39	47	9	43	41	20	32	30	39	48	17	25	54	27	10	38	47
	933	GTGGTGCTCTGTACACTTTCAGTCTGCAGAACCAAT	61	67	46	61	46	19	57	33	23	68	103	76	71	76	55	54	43	53	71	65	23	72	95	74	52	23	19	22	14	14	28	34	5	32	26	32	39	30	18	35	32	8	44	27	8	21	64
	934	GTAATGGTGCTCACCCTTGAACTTACAATCGTGCAT	75	86	39	74	37	24	88	51	21	83	112	59	64	93	76	81	72	43	79	48	23	73	120	83	50	45	31	18	22	17	28	32	13	34	40	22	34	23	23	27	26	13	37	24	6	34	46
	935	TAGGTGCTCTGGTCATCAAAATTGAACGGAACTAAC	70	67	36	53	54	19	73	92	27	56	93	74	63	63	81	60	65	52	79	64	15	57	113	102	33	29	20	30	17	11	22	30	5	33	34	30	30	30	20	47	18	17	39	30	17	34	36
	936	CGACAACCCTGCTATTAACGCTTGTTTGATTCGGAC	73	51	42	56	53	25	82	90	32	72	93	81	59	86	76	38	49	40	54	76	31	62	78	106	32	25	18	24	23	15	30	26	10	26	26	32	27	55	33	27	33	9	44	25	13	31	47
	937	ATTTTGCTTTGGGCTATAGGTCCCGCTGTTGTGCTC	80	37	44	96	53	22	104	76	19	55	79	59	83	87	62	64	67	35	79	50	21	64	88	98	53	26	33	29	21	11	41	30	9	24	29	12	4	39	28	32	28	25	35	28	3	37	43
	938	TTACGTAGCCCGTTGGTACTGCCAACACATCTGATG	59	42	33	54	59	32	58	38	10	51	77	65	58	68	76	51	68	40	52	44	23	53	111	98	24	28	33	22	25	25	29	25	7	28	37	21	19	27	15	21	22	20	30	24	7	20	22
	939	CAGGTGCTCTGGTACTCAAAAGCCGGAACTGTGGTC	88	90	48	60	44	32	65	58	26	103	111	83	58	81	53	51	39	58	69	74	30	64	79	60	29	28	32	27	13	12	23	36	10	32	33	57	34	32	26	28	34	17	39	34	11	35	40
	940	TGAACGGTGCTCTTCCTTTCGAAGAACTTCAACCGC	87	92	47	82	43	25	97	42	17	88	110	62	60	71	70	70	48	59	86	53	18	40	118	103	42	41	16	22	20	11	39	37	9	45	32	46	47	34	28	56	26	17	50	26	7	30	51
	941	CATAGATGTGCTGCTCGTTGCAGCGATGTTTGTTTC	82	113	51	83	87	44	109	83	27	56	117	42	47	69	60	53	56	46	78	57	15	84	95	68	23	24	13	24	23	14	25	37	13	30	60	26	32	36	34	46	38	13	63	59	19	34	59
	942	GTAAGGTGCTCTACACATCTGTGTGGAACTTCCCGT	71	44	47	76	50	31	91	41	13	70	103	48	74	90	61	72	69	51	70	76	19	67	114	88	30	26	18	33	17	25	35	34	6	28	36	29	27	29	20	47	21	17	40	30	8	28	37
	943	TGTTCGATCGTCTTCAATCGACGCGACCCGTTGCTC	74	70	30	69	59	29	81	87	15	75	66	91	78	71	75	53	61	28	71	85	18	79	58	103	30	39	23	42	13	16	19	33	15	31	38	35	43	38	29	31	26	16	40	58	12	56	42
	944	ATCACCAGGTGCTCCGTCTCCGCAATAGACGGAACT	56	100	43	45	46	27	59	46	14	35	78	72	66	84	57	71	27	47	81	63	29	81	96	76	19	33	18	24	21	15	24	15	6	25	25	38	19	31	22	29	18	22	28	23	11	26	31
	945	AAAGGTGCTCTTCTGCTTTTGCCAGTGGAACTTAAT	72	75	44	61	69	29	71	57	25	97	112	61	88	97	72	78	67	49	109	77	20	85	126	78	56	44	30	21	19	9	36	38	15	32	46	29	21	40	30	32	36	23	58	36	10	38	53
	946	GAAGGTGCTCCGCTTTATGTGAAGTGGAACTCCGAT	77	67	44	67	46	25	91	39	20	60	94	70	76	71	71	70	38	43	71	45	20	52	120	75	41	30	16	38	18	5	22	28	11	21	39	41	51	29	21	33	23	16	43	23	5	16	51
	947	TAACGCAATTCGCTGGTACTGTCCACACATATAATG	82	53	30	65	66	36	54	74	23	38	59	43	103	70	76	54	90	37	78	61	32	42	140	90	43	34	25	28	25	17	45	45	6	21	32	32	32	26	27	33	22	15	36	22	6	23	28
	948	ACACCTGGGCGATTAGCCATTGGCTATCTCTTGTAC	57	56	62	66	56	25	76	53	19	52	75	64	76	86	77	55	47	55	53	63	25	57	73	114	34	32	29	33	25	6	23	26	9	29	24	31	40	48	33	35	36	18	38	26	15	39	35
	949	ATGGGTGCTCCACAGGGCGACTTGTGGAACCAACGC	64	61	39	37	40	19	41	32	18	45	50	55	55	67	66	47	34	49	54	47	27	47	78	55	25	26	14	17	14	13	8	21	7	13	26	38	24	22	15	21	17	16	19	20	14	20	27
	950	CCTAGTATGGTGCTCCACTTGATAGTGGAACTGCTA	48	75	45	67	69	40	66	50	12	42	90	81	76	90	65	78	67	40	75	64	16	62	125	89	37	57	20	25	20	9	36	33	10	26	43	40	19	31	25	31	22	17	43	17	15	26	42
	951	CGGCACGGTGCTCCGTAAAAACGGAACTGGCGCGT	37	53	33	34	31	30	40	29	12	40	61	43	46	57	44	45	32	45	64	37	21	55	87	69	15	15	14	27	13	9	19	16	10	25	20	23	12	16	8	20	23	8	17	12	5	28	32
	952	GAAACGGTGCTCTATAATCAAATGGAACTTTCAACT	60	95	60	71	34	30	72	54	32	58	78	52	86	92	62	90	43	49	81	60	29	76	112	87	44	37	25	24	22	9	39	35	12	29	36	42	43	36	34	38	16	26	33	22	10	25	50
	953	CAGGTGCTCCGCATTTTCACGCGGAACTGAAGAACC	80	86	59	67	52	34	58	39	21	70	92	87	77	74	52	32	36	38	69	86	19	61	94	72	32	29	18	23	14	11	24	37	12	29	26	43	43	36	25	34	24	13	34	34	11	27	29
	954	GAAGATTCGTCCAGTGTAGGGCGCAAGCAGATGCCC	86	69	57	80	63	32	86	54	18	60	97	80	58	95	60	56	67	61	83	67	32	123	122	153	30	39	35	49	39	24	41	28	4	22	30	25	63	35	17	22	20	0	29	44	16	31	25
	955	AAACGGTGCTCTCAATTTGAGAACTTTAATGCCTTT	82	78	47	65	57	28	65	43	24	91	99	70	74	69	69	101	39	55	55	64	22	51	106	81	39	38	25	25	11	14	19	29	3	35	34	34	36	35	32	39	26	25	38	30	8	28	60
	956	CGAATCAAAGGTGCTCATTTAGAACTTGTTTCGCGT	67	76	55	62	70	28	88	49	23	62	88	52	72	69	80	83	51	40	50	45	15	54	108	79	31	36	16	29	18	12	28	24	0	31	25	29	36	25	42	38	18	30	37	36	15	24	64
	957	CAACATGGTGCTCCGTAGGTACGCCGTTACGGAACT	77	79	49	53	34	34	71	49	18	59	67	83	78	87	71	77	42	41	135	66	18	71	82	93	23	23	40	22	18	12	36	25	11	35	29	33	22	14	20	31	20	10	45	22	11	30	38
	958	CAAAGGTGCTACAGTATTACCGTAACTTTGAACGAA	80	95	62	95	24	28	74	58	29	69	102	85	51	74	46	49	39	38	56	36	19	66	80	74	29	37	27	18	19	7	30	32	12	24	40	19	35	33	46	38	25	17	30	37	6	41	66
	959	GAATGGTGCTCCGATAACGACAACTCGGAACTTCAC	65	59	36	48	34	46	60	48	23	84	60	83	86	51	70	83	55	78	81	69	26	50	96	104	37	30	21	40	8	16	27	24	8	35	29	50	31	38	14	33	11	14	46	26	22	28	34
	960	AGGTGCTCCGCTTTTTATCGGAACTGTATGTCGCAT	55	66	41	67	50	25	59	29	12	82	87	55	99	70	45	93	49	46	55	61	14	68	98	94	40	32	33	25	21	9	27	36	10	33	29	37	32	24	28	35	29	20	42	25	5	12	54
	961	GATGGTGCTCCTTCTCCTACGGAAAGGAACTCAATC	81	93	51	68	37	32	59	52	27	78	105	70	63	75	54	45	60	28	73	88	21	63	103	78	24	34	29	24	22	13	28	31	6	23	37	29	38	46	24	38	26	25	48	28	17	36	33
	962	CAGGTGCTCCGTTATGTATCTCTAGACGGAACTGAT	67	79	33	58	57	22	68	49	14	89	91	65	73	76	53	71	62	45	77	53	19	79	123	97	37	39	16	32	19	11	38	25	14	48	31	39	25	20	12	27	21	8	48	20	11	23	44
	963	ACGGAACTCAGGCGATGAGGTGCTCCGTATTCGGCA	69	99	45	68	25	30	61	40	30	79	94	57	69	94	34	26	42	62	49	61	7	64	67	59	36	26	15	25	12	15	23	16	9	19	25	17	35	21	16	30	20	20	19	9	12	25	39
	964	GTTCGATCGGCGTTATAATACCACGCGACCCTTGAC	53	68	35	69	70	28	81	76	29	85	66	85	69	68	77	41	62	39	77	74	30	45	73	100	44	37	31	18	11	11	26	25	9	36	16	25	24	41	17	22	10	13	24	17	9	27	29
	965	CAGGTGCTCCGGTCTGACTAATACTGGAACTGATTC	88	91	57	55	38	25	60	74	36	109	73	68	79	70	51	41	61	58	64	78	14	79	74	68	32	39	29	16	11	12	32	37	9	39	32	34	52	41	19	50	32	13	29	42	15	47	33
	966	GTTTGCAGAGGACCTAGCTGGTCACAACCCTTGTCA	90	73	40	75	71	30	59	67	15	72	76	73	82	90	88	44	42	47	39	79	32	60	56	130	25	20	14	29	29	20	21	20	3	23	24	16	23	45	30	21	25	16	40	37	10	36	31
	967	TTTGTTAACAGGTGCTCTGAACTTTTGTGAGGAACT	41	63	32	66	58	33	88	39	17	66	97	64	44	84	67	102	68	44	74	85	29	79	121	81	32	32	26	35	12	13	34	30	15	25	41	40	19	28	14	39	25	23	58	28	15	12	63
	968	CAATGGTGCTCTCACAGTAGTGGAACTTGCATGTAC	84	76	44	78	45	33	75	52	28	83	106	73	65	79	75	55	53	50	53	59	12	53	102	72	26	49	19	29	10	14	25	35	5	27	40	30	43	41	28	65	28	9	45	27	7	34	66
	969	ACGGTGCTCAAGCCGAGCGTTCCGCTTGAACTAAT	75	103	44	46	20	20	47	39	15	72	63	81	52	103	44	44	48	38	82	68	16	59	92	84	22	33	20	19	14	16	21	18	8	27	27	32	30	28	10	14	17	9	41	27	14	20	37
	970	AGGTGCTCCAGACTTCATAACCTGGAACTAATGCAC	67	57	34	53	46	26	69	50	35	72	98	70	40	56	72	51	42	39	61	73	27	66	84	82	43	24	21	26	22	17	14	36	10	33	24	29	38	23	23	42	26	22	38	26	10	29	47
	971	TCATGGTGCTCTTTCGCTGAAAGAACTGAAATAACG	54	91	48	79	35	20	89	56	28	71	97	62	65	94	74	73	47	46	56	66	25	63	101	82	43	33	31	26	14	16	26	25	8	26	30	23	27	33	34	33	33	13	45	35	13	43	39
	972	CGAACGGTGCTCCTATTTTTATGGAACTTCAGTGAC	90	52	37	70	49	43	54	42	26	65	87	77	76	77	69	83	91	46	71	64	18	54	130	96	48	37	13	27	17	23	38	22	7	26	28	43	39	26	16	51	36	6	31	27	8	18	70
	973	TGATGGTGCTCCTCTTAGACGGAGGAACTCACTGCA	90	79	37	51	34	24	68	48	24	100	102	73	69	69	66	49	57	53	77	68	13	60	120	92	32	29	25	27	18	15	37	23	7	22	26	35	27	38	15	26	25	15	59	39	9	22	33
	974	AAAGGTGCTCCGCGACATCAGCGGAACTTAAGAGTA	72	77	49	62	63	22	67	65	27	87	93	67	76	74	65	53	44	71	86	88	17	58	117	103	49	40	20	28	15	14	23	44	12	44	35	50	21	37	25	38	25	20	47	26	20	32	52
	975	CTCGAATCGAGTGCTCTGCGCCGCAAAGATATGCCC	77	72	39	51	62	32	79	51	23	71	100	61	62	83	72	57	42	48	88	60	23	98	96	137	31	44	26	25	19	19	37	30	3	23	29	28	55	43	19	13	39	18	43	29	6	26	29
	976	AAGGTGCTCCTGAGTAATTGCTCTGGAACTTATTCC	66	89	46	76	44	24	91	63	29	121	87	69	60	52	66	50	49	54	57	59	21	55	99	79	43	34	19	22	13	8	33	25	14	16	22	30	21	31	18	36	27	12	44	19	9	37	60
	977	GTAACGGTGCTCCGACTGAAACGCGGAACTTACCAT	61	94	52	67	49	7	69	32	24	65	96	81	62	106	75	64	35	58	91	40	16	80	123	81	19	38	21	21	13	21	31	13	6	24	51	44	26	37	31	32	20	22	39	25	10	30	22
	978	TACGACTCATCACCCGGTGCGACGTGTTATTCTAGT	74	70	46	60	44	24	97	74	23	57	88	70	76	97	70	71	55	53	63	67	24	94	95	113	27	50	14	32	22	19	36	29	11	32	35	15	13	34	24	27	26	14	36	27	5	29	37
	979	GGCTTAGGGTGCTCACACGAACCAAGTCAATACAGT	48	85	56	56	38	22	66	53	17	68	117	79	76	83	51	68	35	47	50	44	29	79	77	67	25	50	22	34	20	10	26	10	4	47	39	38	30	31	11	25	33	22	38	26	13	30	33
	980	TCTGACGAGGTGCTCGCGAGAACTTTAAGATTTTGC	70	74	54	66	50	31	81	64	18	74	100	62	81	99	45	68	38	24	55	56	18	51	75	72	26	26	11	15	17	11	23	26	0	27	36	30	40	30	35	57	29	12	35	21	10	35	33
	981	GCGGTGCTCTGACAAGAGAACTTCTGCGGAACCAAT	75	69	50	65	42	28	64	40	15	63	89	56	86	103	69	52	36	36	80	65	35	56	98	78	31	49	31	36	11	5	28	24	9	19	43	33	39	41	24	28	18	13	30	29	5	18	36
	982	AGTGTGTACGAACAACGTTCGTCCCATCATAAGCAT	68	43	30	57	33	20	83	47	16	48	73	52	89	63	60	60	73	33	36	58	8	41	83	108	47	31	32	26	19	20	28	24	14	28	33	6	10	19	21	34	16	11	25	25	4	20	44
	983	ACCTACGACCTAAACCGATCGTTCGATTAGCTTAAT	54	51	45	79	43	19	62	77	28	37	65	57	65	84	64	59	61	31	53	65	18	47	73	98	31	22	24	19	14	7	23	30	6	25	43	33	37	47	33	30	33	17	39	24	11	26	59
	984	GGACGAGCATGGTGCTCCGACGAAACGGAACTGCTC	56	78	50	35	25	20	51	42	24	59	67	43	61	81	44	32	39	48	74	53	30	56	64	46	18	22	18	35	20	10	24	23	12	21	18	32	19	17	6	22	19	16	29	19	7	13	30
	985	GTTCGATTGCTACACCACTGTAGCACGACCCTTTAC	88	61	36	72	57	37	63	70	23	74	72	59	67	81	63	40	55	27	57	89	22	61	67	123	26	39	21	26	10	14	23	28	9	24	16	43	29	41	21	25	24	20	39	34	9	31	39
	986	CAGGTGCTCCTTGATCTAACCGTTCAAGGAACTGAT	59	77	38	84	56	21	67	53	22	33	72	46	64	73	51	65	36	46	73	47	11	61	95	79	42	38	29	23	18	11	25	35	6	45	47	31	40	22	28	31	22	17	42	26	9	22	54
	987	TGTCCCTCGGACTAGACTAACGACCGCGACTGGC	17	22	19	19	11	13	10	24	13	23	28	50	16	24	27	13	19	27	26	27	20	29	25	39	8	5	5	5	9	6	19	7	7	16	5	38	38	8	8	5	11	8	15	7	5	21	19
	988	GACTGGAACTGCGGCTAAATGCCTCACGGTGCTCGA	70	47	35	33	20	28	50	24	19	49	66	65	47	70	51	36	40	42	58	47	24	43	67	73	26	22	18	23	13	11	17	6	6	12	29	38	18	20	14	32	8	7	40	12	8	26	26
	989	CAAGGTGCTCCGTTTACTATAGTCCGGAACTTGTCT	77	79	46	63	57	33	81	50	22	87	83	68	66	83	59	76	50	38	63	43	12	62	116	65	34	33	16	24	10	11	27	21	7	35	31	23	54	36	19	28	29	20	38	28	13	24	58
	990	AGGTGCTCTTTAACAGCGTTATGGAACTATGTTT	55	55	38	52	41	25	50	65	22	83	81	55	66	74	58	58	62	41	60	80	23	69	80	78	35	26	27	25	8	7	29	46	10	20	24	53	30	22	26	38	25	15	30	21	10	26	35
	991	TCGAGGTGCTCTTGCCATAACAGCAAGAACTCGTTT	79	64	40	56	41	24	80	61	20	65	85	61	88	82	61	60	55	45	89	69	28	55	90	68	48	47	26	26	13	10	20	25	8	27	29	26	31	18	26	33	26	21	51	25	9	29	39
	992	GTGCTGGTGCTCGTGCAGCGTTGCAGGAACCACAAT	63	60	34	47	32	20	34	32	16	50	55	52	59	104	49	54	34	55	54	66	21	60	48	52	34	27	13	27	11	16	18	23	4	17	34	18	37	33	23	29	9	8	37	20	5	19	33
	993	GTTCGATCGATCGCAGATTGCTTTCGCGACCCTCGC	54	48	22	50	37	36	52	58	16	69	70	50	83	80	63	47	52	27	55	58	22	49	77	93	22	22	21	25	12	11	26	17	6	26	30	18	20	41	18	23	28	9	21	18	6	30	23
	994	GCGGTGCTTCTTTGTTTTCATCATCGAAACCAATGC	63	80	49	62	49	17	82	35	22	78	96	52	59	81	57	43	41	40	59	68	23	51	85	83	34	22	8	16	9	14	29	25	12	20	22	25	35	30	25	35	20	14	57	33	19	31	42
	995	TAGCGGTGCTCCGTCGCCATCAGACGGAACCTACTT	82	82	41	36	38	38	52	49	15	38	59	54	78	91	54	64	36	66	64	66	21	81	69	58	15	28	14	31	20	16	20	20	8	29	25	33	34	18	22	26	18	14	27	22	6	18	34
	996	AACGCTGTCAAGGTGCTCATTCAGAACTTGACCGCA	54	77	27	68	48	26	68	29	24	45	82	52	79	70	35	57	37	45	86	56	12	63	130	71	30	28	15	19	15	8	22	13	9	25	37	17	26	18	13	33	22	12	36	24	10	15	52
	997	AAGGTGCTCTGCGTCACAACGCGGAACTTAATAACA	71	90	22	47	36	28	59	53	16	101	79	44	46	68	47	41	27	41	57	89	21	61	76	49	33	24	10	25	13	16	20	19	7	30	24	23	46	34	20	32	22	15	45	41	9	50	40
	998	TAACACCAAGGTGCTCTGATGTTTAAATCGGAACTT	45	71	42	62	35	24	69	44	27	47	84	57	77	77	56	75	50	50	65	61	19	54	109	61	36	25	23	22	17	3	45	30	20	22	42	42	16	28	26	42	18	12	22	32	9	18	57
	999	GCAGGTGCTCCTTCACATATGAAGGAACTCAGGTT	55	73	29	36	50	27	79	47	21	65	95	54	48	75	64	53	56	36	65	63	17	65	101	61	38	32	27	21	15	16	28	21	8	37	31	35	33	25	13	27	16	16	61	23	9	37	56
	1000	TCAAGGTGCTCGAGCTTTGTCTGGAACTTGAAATCC	55	70	54	46	48	22	85	56	26	82	78	64	52	71	68	31	46	45	35	75	16	51	91	54	40	19	17	18	11	9	12	43	6	31	23	21	47	33	21	36	9	17	38	40	12	30	49
[truncated: 49 more columns]
