# Supplementary material for: Differential RNA aptamer affinity profiling on plasma as a potential diagnostic tool for bladder cancer
Source: NAR Cancer. 2022 Aug 22;4(3):zcac025. doi: 10.1093/narcan/zcac025 (PMC9394167; doi:10.1093/narcan/zcac025)
Supplement: zcac025_Supplemental_Files [file zcac025_supplemental_files.zip › Supp. Table 3.xlsx]

## Sheet: Validation
	Rank	Sequence	N0	Ta	N0.1	N0.2	Ta.1	Ta.2	N0.3	N0.4	Ta.3	Ta.4	T2.4	N0.5	N0.6	Ta.5	Ta.6	N0.7	Ta.7	N0.8	T2.4.1	N0.9	T2.4.2	T2.4.3
	1	GTGGTGCTCTATCGTAATTGTCGATGGAACCAATGC	1124091	1170155	1361196	1416893	1199137	1229895	789392	1023450	1106090	979312	1249029	1338952	1396316	1021104	761514	1005444	752090	598311	776814	772063	739378	570232
	2	TTCAGTGGTGCTCTACTTTTCAGTGGAACCTGAATC	542578	623384	673449	788992	587254	640922	432250	547550	596944	516630	652477	762033	758326	555470	413496	541581	414648	324980	423264	464668	443214	306588
	3	ACAACCTACTCCGTGCATCCGGATGGTGCTGAAAAC	339439	301722	541752	529100	667653	372499	316915	402202	490244	330493	559290	476552	758832	451548	254421	351848	266024	273368	363128	346387	423708	292264
	4	ACGGTGCTCCTGAATTATGAATCAGGAACTAGTGTT	365148	402556	438514	498690	384576	413184	284636	364492	376270	300742	422875	471818	474642	326576	274187	346685	243557	196088	245448	267180	274296	190127
	5	GTCTAACTGTCGGAGGTACTGTCAACACATACGATG	134076	123526	256714	238316	296549	154676	151836	203359	184426	125312	235302	188065	322636	201510	105976	153946	94708	106630	158630	118138	153666	114526
	6	GCGACGGTGCTCCAGTCCAACTGGAACTCGCATTGT	340248	348868	391316	410255	368728	366102	231812	320796	315693	279262	348261	385059	401455	311458	227532	318089	196321	162316	201676	218360	204656	151236
	7	GTTCGATCAACGTCATCGTACGTTGCGACCCTTGTC	102214	96234	145928	160619	206919	126294	94386	119958	144823	117160	187804	150092	189016	134724	80482	137328	81336	75367	104922	94418	130090	83121
	8	GAGGTGCTCCGTCGAAGCTCTCGCGGAACTCAACTC	272492	301328	339792	381487	301514	315726	189686	263495	300313	260050	321344	373061	355450	284420	190604	263486	189544	149452	188292	222760	210180	145325
	9	ACGCCTGAACGTTCTTCGGGATTTGGCGCAGTCGCG	57058	40912	60130	70152	63748	93098	39999	61552	66692	73332	68218	58168	49515	79747	52854	72871	53124	47650	33146	57496	45634	35050
	10	TCGAGTTGATGAGTGAATAACTATATCGAGTGTATT	36092	46658	60840	47116	163853	64508	23146	45871	67342	107528	81790	71801	64784	100412	60657	71760	78243	25244	40214	41574	50468	36602
	11	TGTCCCTCGGACTAGACTAACGACCGACATCAGTAC	48242	71254	95794	72010	221806	94590	55080	65771	85612	151439	120200	100324	74992	133786	104882	99632	87169	34854	53162	52616	54488	44091
	12	CGCCGAATTTATGCGCAAAACGATATCGCGTTGTCT	45435	59814	78940	62873	198006	79650	29180	56701	75952	118354	94356	85306	77128	106598	66109	80104	75920	28085	43218	45992	53034	34882
	13	CAGGTGCTCGGTGCAGGCGACTGTGCGGAACTGAAT	130595	138918	171494	166193	162838	144971	112882	142268	106530	97224	139530	148788	164864	123298	101648	123025	74994	69363	81379	85740	71601	70413
	14	ACGGTGCTCTAGCGCATTACGTCTGGAACTAATGCC	59004	59430	66062	69810	53322	58293	38264	49366	56253	45737	62262	65674	61906	46377	38022	47843	33041	27588	33786	34030	31432	25328
	15	AGTGTTAGCCGTGAAGCTACCATCATAAGCATGTCA	32157	31658	48454	45444	59008	39130	23420	30649	35826	30764	53880	50350	71010	41374	24655	34142	20033	22926	31626	27851	37455	31909
	16	CAACTCATGGTGCTCCGATCGTCAAATCGGAACTGC	39923	37314	38744	43886	34700	37119	23626	28429	36738	30240	38529	40770	38812	31938	22473	28483	23676	19558	20572	23882	19962	16224
	17	GGAAATTTATGCGTTTTTAGCGATATTCTAATTTCG	15810	20478	27191	21052	68811	27938	9577	18786	28340	47426	36470	31974	32798	43649	24097	29534	30154	11426	17847	17944	24400	15427
	18	TTACCTACTCCGTACATTCGGATGGTGCCGAACGTT	10470	8676	15065	14374	17928	10204	8768	12655	14734	9634	17302	13788	23650	13538	8058	12332	8181	8488	12670	9826	14741	9004
	19	TTTCCGCTGAGTAAAGCGCAGTCGAGTCTTCCGACC	13050	10468	20870	62296	15628	9334	36644	38463	8903	9348	15654	63338	60192	8907	8478	46802	5401	26810	10152	42125	11762	6290
	20	AGCACAAAATTACGCAACCTTGGGACTTAGCTGATT	12894	10146	12452	6310	15304	15196	5874	5604	13574	10828	16468	7030	10043	17196	9210	6048	8901	5289	9439	4468	9518	7154
	21	CGACCCTCCGCGTAAGCGGCGTCGTTGTCAGATGTA	9422	6658	8848	11090	10414	13600	7754	11266	10908	10382	11734	9921	9326	13566	8986	14091	9842	8544	6732	9850	8326	7726
	22	GTCGCCCTCGGATACAGACTAACGACCGCGACTGGC	14037	19203	22218	19676	31736	22444	19520	17430	20209	27581	25487	24294	18078	25667	27068	22204	15218	9703	11998	12692	11448	11363
	23	ACGCGTCTTGGTGACGCTTTTGTGAATCTAAGCCAC	5856	5401	9440	8859	12140	6698	4866	7119	8314	5848	10732	8904	13768	7828	5145	6452	5012	4963	7208	6371	8573	5866
	24	TGTGCCAGTCAAACTGCGCCATTTGTGGCTGTGTTG	7390	4874	6550	6797	7877	10030	4859	7562	7548	7442	7740	6388	6094	9696	5658	9155	6417	5800	4701	6282	5178	5144
	25	ACGGTGCTCCTGAATTGTGAATCAGGAACTAGTGTT	13006	13876	15016	17046	12870	13968	9644	12376	13574	10499	14714	16226	15904	10824	9413	11804	8630	6842	8444	9102	9364	6523
	26	GTACGGTGCTCCGTTGAAACGGAACTACAATGCATT	19733	17057	18327	19380	18086	17092	11632	14368	17882	13656	18336	17994	19328	14420	11120	14420	10757	8508	9732	10412	10178	7552
	27	TTCGCATGCTAAACGATGCAACTTGTAGCTGAGTTG	4793	2940	4443	4157	4838	6836	3332	5124	4838	4984	5378	3976	3476	6628	3890	5948	4538	4188	3162	4076	3340	3752
	28	TTCCTTGGACTAGACTAACAACCAAAATGTCGCACC	8726	9083	11012	9540	21020	10482	4193	7350	13549	16486	14171	12509	12682	14326	7336	9733	10768	5234	6649	6815	7561	5552
	29	AGCGTGATTCACTATCGAGTCCCGTCATAAGCATGC	5931	5924	9406	9006	9713	7108	3970	5165	7368	5935	10570	10408	11824	7617	4457	5728	3686	3590	5814	4944	6051	5087
	30	CGATAATTGTTGTTCGTACTGTCAACACATACAATG	4900	4140	7602	7024	8779	5231	4298	5835	7113	4356	8365	6636	10791	6540	3760	5692	3999	3821	5934	4791	6920	4411
	31	TGTACGTCTTCGTTGGTACTGTCAACACATACTATG	4261	3350	6896	5788	8314	4196	3566	4998	5504	3555	6804	5220	8604	5286	3079	4506	3324	3095	4934	3883	5452	3695
	32	GCGGGAACAACTTGAGCCTTAACCTCACCGCTTGCT	5012	3628	4656	5298	4888	6664	3547	4509	5418	4902	5276	4432	4224	5899	4372	5371	4354	3806	2820	4202	3168	3006
	33	ATGGTGCTCCAGTGTTCGCATCGCTGGAACTAATGT	9824	9673	10476	11941	8786	9480	6462	9184	10464	7966	10213	11914	10314	8042	6328	9130	6467	4968	5988	6772	6408	4476
	34	GAGGTGCTCCGGTATGTGCTACTGGAACTTGATCGC	14336	14421	16366	16342	11050	12698	7940	10632	15776	11688	15981	16691	13040	11273	7060	8740	8982	6046	8163	9290	7613	5454
	35	AGGTGCTCCGTGCATTTTGTGCACTGAACTAACATT	9778	9352	10077	12155	8716	9000	6796	8667	9654	7176	10206	11505	10590	7824	6790	8561	6007	4674	5902	6606	6048	4370
	36	ATGGTGCTCTGCGAGAAATCGTGGAACTAATCGTCT	7405	7260	8014	9188	7103	6902	4866	6624	6968	5408	6640	7624	7226	5208	4424	5573	4448	3472	4264	4484	4224	2968
	37	ATGGTGCTCGCGCACCATATTGCGTGAACTAATGCC	6763	6506	6494	7692	5206	5906	3904	5022	7472	5104	7173	7658	6451	5023	3926	5126	4406	3390	3766	4264	3520	2876
	38	TGTGGTGCTCCGTCTTGCAGAAAGCGGAACCAATTC	7303	6533	7348	9090	6072	6192	4352	6128	8236	5653	7223	8950	7098	5282	4400	6224	4920	3358	4458	5318	4717	3076
	39	AATGGTGCTCGACGGTTACACGTGGAACTTAATTTC	9824	9677	10438	12004	9714	9840	6147	8416	10124	8220	10163	11868	11088	8570	6114	8391	6006	4762	5498	6616	5976	4304
	40	CGTGGTGCTCCGTATGTCTTTACGGAACCGAATGCT	8499	7944	8281	9830	7240	7673	4964	7012	9328	6980	7968	9633	8333	6656	4858	6672	5702	3978	4629	5746	4840	3414
	41	ATGGTGCTCGACATCGTTTCGATGTGGAACTAATGA	7784	7559	8274	9264	7503	7080	4984	7085	6627	5354	7302	8114	7960	5682	4576	6804	4656	3673	4153	4669	4258	3416
	42	CGCTCTCTGACTAGACTAAAGACCGCGATATGTAAC	2998	3313	4250	3595	9313	4087	1629	3144	4584	5936	5180	5004	5594	6038	3440	4556	4132	2030	2665	2933	3614	2442
	43	CACAAGCCATGATAACGTGTCTCGTACAAGTCTGTT	3634	3368	5615	5461	6696	4530	2699	3621	4578	3804	6794	6662	8786	5110	3145	4532	2178	2234	3658	3311	4449	3015
	44	GCGGTGCTCCGATTGCTAACTCGGAACCAATGTTGC	8026	7447	7464	8614	5983	6970	4230	5652	8397	6243	7292	8252	7042	5796	4285	5716	4774	3574	4392	4532	4118	3207
	45	CAACAGCATGGTGCTCCTTCGAACGAAGGAACTGCC	7854	7483	7308	8254	5868	6838	4272	4796	7126	5370	6766	7166	6586	5486	3924	4763	4709	3640	3633	4086	3278	2812
	46	AAGGTGCTCTATCGTCTAGATGGAACTAATGCAATC	5384	5376	5499	6232	4684	4939	3204	4209	5593	4168	5352	5956	5642	4089	3248	4113	3374	2662	2878	3443	3034	2237
	47	ATCGGTGCTCCGCGATATAAGCGGAACTAATGTAC	4178	3922	3996	4912	3344	3554	2492	3378	4355	3278	3904	4676	3966	3140	2452	3345	2808	2026	2538	2848	2469	1736
	48	GGGCGTCAACTTGCACCGAAATCTGCAGCCTCAATC	4253	2632	3493	4015	3932	4928	2502	3318	3871	3884	3926	3094	2868	4348	2736	3493	3214	2729	1936	2848	2029	1988
	49	CACCCGTCTATCGCATAAGGTATGCGGCATGCTCTC	3850	4039	6842	6076	6682	5444	3142	3974	4610	4082	7694	6700	8389	5756	3412	4632	2240	2346	3970	3229	4199	3274
	50	CGCAGGTGCTCAACATTTTGAACTACGATTGTGCCT	5788	5218	5806	5558	6006	5170	3442	4026	4672	3832	5482	4922	6206	4328	3212	3874	2900	2715	3025	2776	3196	2515
	51	GCGGCTCATATGTTGGTACTGTCAGCACATACAATG	2257	1765	2850	2782	3882	2044	1534	2052	2826	1812	2792	2514	4012	2424	1359	1915	1754	1535	2232	1908	2584	1682
	52	TCACGATACGTATGAAACACTGAAGTCTCACTGCTG	2844	2316	3480	3208	4008	3374	4894	3188	3324	2726	3352	2906	4188	2698	4712	2892	1856	2109	2598	2235	2562	2122
	53	GAGGCACATAGTGCCGGCGTACATCTGCCCGCCATC	4402	4122	6276	5836	6258	5134	2960	3898	5004	4217	6830	6518	7584	5348	3316	4702	2628	2494	3825	3249	3833	3082
	54	AAGGTGCTCTGTGTGTTGCGTCACCGGAACTTTTGC	4844	4502	4761	5346	3650	4166	2560	3416	5098	3786	4624	5292	4285	3740	2626	3396	3210	2305	2727	3174	2570	2010
	55	GCGAATGTGTCAAAAGTACTGTCAAAACATACAATG	2940	2286	3767	3630	4706	2692	2030	2609	3912	2318	3886	3266	5197	2965	1892	2506	2317	1986	2693	2406	3174	2100
	56	ATGGTGCTCGTTTTGGAAGCAAAAGGAACTAAGCTC	5326	4942	5138	5599	4662	4756	3021	3642	4886	3880	5014	5184	4982	4010	2896	3502	3108	2444	2763	3020	2660	2188
	57	AATGGTGCTCCGTACTTCGATACGGAACTTGATGTC	5702	5282	5619	6278	4582	4765	3146	4231	5584	4504	5114	5933	4962	4147	2778	3846	3377	2402	2721	3282	2806	1974
	58	ATTGTGGTGCTCCTTAAGTAAGGAACCAATCTTGTC	6842	6546	6964	7406	6635	6306	4080	5098	6254	5044	6503	6734	6676	5173	3861	4716	3722	3183	3370	3704	3416	2741
	59	ATGGTGCTCTCGTATCAAATACGGAACTAATGTCTA	5795	5324	5630	5932	6010	5091	3515	4472	5044	4145	5482	5554	6266	4246	3500	4274	3282	2745	3136	3162	3174	2361
	60	GAAGGTGCTCCGTAACAGATACGGAACTCATGTCTC	5161	4834	4886	5662	4479	4543	3078	3664	5057	3730	4874	5376	4878	3754	2976	3707	2994	2400	2660	3009	2680	2090
	61	GAGGTGCTCTCACTATCTACGTGAGAACCAATGCA	4687	4216	4210	5001	3702	3892	2664	3390	4796	3300	4196	4709	4405	3112	2682	3411	2953	2209	2507	2655	2556	1874
	62	AAGGTGCTCGATCAAAATCATGATGGAACTATTGTC	3308	3013	3359	3624	2968	2895	1974	2548	3160	2526	3310	3444	3350	2402	1978	2606	1976	1621	1850	1973	1798	1424
	63	TATGGTGCTCCGCGCTCATATCGCGGAACTAGTGTG	2755	2551	2566	3046	1898	2214	1600	2126	3054	2132	2605	2982	2568	1900	1582	2190	1848	1290	1594	1730	1607	1144
	64	ATGGTGCTCCGTTCGGCTAAACGGAACTAATGCTAC	4394	4190	4301	4706	3922	4018	2509	3164	4174	3493	4172	4427	4344	3517	2379	3219	2478	1962	2346	2555	2243	1782
	65	CGCACCCTCCGCATAGACTAAGGACCGTGCATGTAC	3566	3910	4729	4154	8670	4659	1970	3468	5174	6520	5974	5320	5053	6090	3465	4725	4156	2052	2582	2739	3010	2257
	66	ACACCTCCGATTAGACTAAGGACCTGTATGCGTTCG	2536	2579	2973	2574	6020	3078	1220	2106	3718	4693	3774	3220	3477	4146	2212	2950	3022	1364	1783	1680	1972	1594
	67	AGTGTAGGAACTTTCGGACCTCCATCATAAGCATGC	2332	2224	3224	2897	3312	2556	1494	1821	2364	1970	3284	3004	3460	2541	1525	1894	1451	1370	1942	1676	1878	1630
	68	AAGGTGCTCACGAAAAGAAACTTCGGAACTAATGCC	3012	2718	2894	2989	2320	2309	1546	2104	2647	1960	2656	2690	2374	1882	1478	1864	1734	1334	1594	1582	1418	1096
	69	GATAAGGTGCTCGGAATTTCATTCGGAACTCGTGCC	3616	3119	3166	3682	2406	2891	1862	2260	3414	2437	3183	3566	2769	2246	1774	2246	2118	1581	1888	2072	1636	1412
	70	ACGGTGCTCTCGACTATATTGAGTCGGAACTAATTC	3198	2835	2962	3624	2698	2749	1929	2532	3186	2291	2900	3256	3014	2173	1932	2632	2065	1438	1774	1985	1868	1244
	71	GTAAGGTGCTCCGCACAAATGCGGAACTTACTCTCC	4177	4010	4080	4911	3294	3594	2172	3048	4318	3305	3752	4471	3556	3054	2042	2820	2509	1775	2292	2772	2218	1618
	72	TGAGGTGCTCGGAATCACAATTCGGAACTCAAAATC	4827	4798	5022	6086	3998	4371	2768	3824	5498	4073	4618	5982	4692	3868	2875	3562	3330	2220	2644	3464	2832	1935
	73	CAACGGTGCTCTCGCGATACGAGAACTTGAATGTCA	4192	3432	3792	4072	3082	3172	2305	2736	3814	2742	3628	3890	3383	2576	2027	2623	2482	1806	2005	2238	1909	1536
	74	CAGGTGCTCGCGACTTATTTGCGCGAACTGATGATG	3150	2962	3013	3733	2665	2855	1959	2600	3316	2426	3122	3698	3422	2369	1936	2648	1986	1526	1762	2158	1846	1298
	75	ATAGGAACGCTTAAAGCGGTGCTCCTATATCAGTCT	2794	2622	2749	3746	2517	2452	1590	2398	2960	2213	2746	3470	2772	2306	1577	2466	1708	1343	1554	2072	1610	1221
	76	ATGGTGCTCAGATAAGAAATTAAATGAACTAACGTC	3328	2957	3150	3285	2844	2712	1898	2128	3059	2414	3048	3218	3104	2440	1804	2137	1900	1483	1740	1832	1600	1317
	77	GCGGTGCTCGGATTTAATCGATCGGAACCAATTAGC	3076	2884	2656	3436	2306	2609	1584	1891	3254	2446	2564	3419	2658	2180	1642	1890	1975	1454	1594	2010	1634	1228
	78	TAAGGTGCTCTTCAAGCTCTGAAGAACTTACTGTCG	3250	2966	3186	3700	2952	2858	1908	2320	3186	2385	3078	3472	3164	2470	1820	2275	2002	1554	1858	2211	1870	1404
	79	GAAGGTGCTCTAGCGATCAGTTACGCTGGAACTCAT	3353	2968	3030	3208	2508	2540	1718	2168	3398	2370	2992	3020	3018	2196	1680	2304	1980	1553	1582	1828	1626	1292
	80	GAGGTGCTCTGTGTTATTTCCCACGGAACCAATGGC	3726	3382	3704	3846	2906	2979	2014	2508	3605	2730	3376	3601	3228	2502	1796	2359	2255	1726	1992	2041	1789	1506
	81	GTGGTGCTCCGGCTTTTTGGCCGGAACCAACGTCGG	3866	3207	3327	3690	2844	2930	1956	2377	3425	2474	3062	3288	3070	2250	1745	2235	2394	1770	2116	1990	1939	1486
	82	TCAAGGTGCTCGGACAAGTTCGGAACTTGCTTGTGC	4083	3664	3454	4110	3101	3330	2093	2476	3710	2802	3521	3813	3386	2687	2020	2342	2198	1780	1854	2148	1679	1545
	83	CGATGGTGCTCTGCTTTCGCGGAACTCGCATGCCTC	3896	3342	3488	3883	3440	3186	1975	2512	3679	2768	3606	3598	3690	2787	2038	2745	2283	1672	2073	2126	1963	1524
	84	GCACGGTGCTCTGTTTGTACGGAACTGCAATGTACC	3644	3008	3327	3193	2952	2876	1870	2278	3054	2370	3144	2884	3056	2433	1784	2220	1924	1538	1742	1729	1543	1283
	85	AGGTGCTCCGTAAGTAAAGGCTTCGGAACTATGGCC	2479	2358	2605	2708	2065	2112	1434	1962	2662	1832	2517	2534	2228	1814	1369	1748	1654	1227	1498	1495	1276	1094
	86	AACGGTGCTCTGCGTTTCATTGCGGAACTTAATCGC	2446	2312	2397	2746	1710	2170	1373	1773	2684	1982	2310	2664	2118	1879	1249	1622	1681	1136	1376	1590	1140	968
	87	TACCGCGACCCTGCTTCAGCTTGTTCGATCGGTTGC	1682	1438	1813	1816	1985	1456	1008	1231	2110	1472	2262	1752	2044	1558	919	1387	1344	1182	1320	1302	1347	985
	88	CGTGCTCATCAATGGTGCGCACAGCATTTTAGTGTC	1638	1552	2594	2518	2775	1944	1141	1562	1958	1595	2701	2762	3374	2004	1206	1730	1087	982	1682	1456	1792	1268
	89	GAGGTGCTCCGGTATGTTCTACTGGAACTTGATCGC	3422	3280	3441	3955	2594	2942	1854	2448	3478	2596	3419	3558	2819	2422	1602	2092	1995	1370	1772	2006	1738	1242
	90	TAGGTGCTCCGCTCTAGCAATAGCGCGGAACTATGC	2778	2606	2500	3007	1836	2185	1208	1804	3258	2301	2512	3014	2137	2072	1326	1818	1900	1251	1459	1770	1372	1068
	91	TTAGGGTGCTCCAATTAATGGAACCTACAGTGTTTT	2456	2230	2578	2632	2503	2272	1475	1894	2296	1816	2422	2552	2751	2066	1488	1844	1588	1365	1480	1753	1598	1228
	92	TAGGTGCTCGTGCGTTAAGAAAGCAGGAACTAAGTC	2574	2533	2680	3178	2230	2286	1533	1954	2760	2022	2416	2986	2486	2009	1466	1852	1758	1294	1447	1728	1474	1082
	93	GACGACCTTTTGTCAAGACACAATCGTTCGATTCAC	1120	1049	1252	1450	1686	1134	822	1017	1432	1167	1684	1500	1813	1205	843	1250	839	814	978	997	1248	843
	94	GTTATGGTGCTCATCAGAACTAACAATGTGCCA	3024	2603	2886	2840	2796	2466	1700	2096	2512	1874	2744	2488	2758	1936	1500	1908	1510	1288	1498	1329	1332	1078
	95	TGACGCCCATCACAAGGTGTGCGTCCCACATCTTTC	2699	2472	3534	3448	3856	3081	1828	2410	2787	2476	3962	3570	4528	3136	1955	2780	1526	1538	2248	1918	2364	1802
	96	CCACGCGATGGTGCTCCGTGTTTCCACGGAACTCGC	4996	4411	4232	4296	2877	3840	2230	2614	4457	3346	4036	3872	3354	3326	2113	2564	2852	2250	2198	2336	1668	1656
	97	TATGAACTTATGCGCTTTAACGATATCATAATTTCC	1892	2306	2726	2204	5778	2729	996	1720	3183	4610	3867	3191	3583	4163	2142	2692	2694	1302	1525	1666	1995	1426
	98	CACGGTGCTCCATCATCGAAATGATGGAACTGAGTC	1912	1703	1772	2121	1316	1488	984	1433	2144	1461	1641	1988	1631	1185	1009	1310	1300	780	1114	1112	1030	712
	99	AAGGTGCTCTTGTGAGCTATCTCACTGGAACTTATC	2308	2171	2312	2657	1869	2030	1248	1783	2438	1862	2254	2698	2292	1886	1335	1845	1557	1174	1284	1548	1362	938
	100	GAGGTGCTCTGTCCTTATTGGGAAGAACCAATGTTC	2686	2524	2744	2885	2246	2278	1500	2022	2410	1898	2325	2592	2404	1934	1460	1834	1582	1115	1448	1559	1329	1053
	101	ACGGTGCTCGACGATAGAAGTACGTCGAACTAATGC	2232	2121	2134	2428	1516	1806	1154	1587	2478	1776	2084	2514	1817	1533	1179	1526	1460	964	1261	1248	1068	823
	102	AACGGCATGGTGCTTCAAAAGTACTTTGAAACTGGC	2958	2628	2642	2718	2392	2412	1467	1592	2520	1986	2429	2395	2486	2060	1298	1513	1631	1302	1197	1436	1173	1122
	103	GCAATGGTGCTCCAGTAACCCTGGAACTTGCGACTA	3083	2755	2708	3016	2594	2466	1603	1994	2690	2119	2560	2604	2700	2120	1502	1854	1714	1344	1516	1564	1430	1186
	104	ACGGTGCTCCGTTGCGCATGTCTTGACGGAACTAAT	2747	2370	2638	2640	2170	2286	1552	1950	2528	1877	2407	2537	2628	1940	1462	1968	1602	1264	1338	1595	1332	1064
	105	ATGGTGCTCATGTTTTTTGACATGAACTAATGCCTT	2697	2362	2230	2767	2262	2296	1384	1931	2416	1849	2238	2592	2465	1924	1422	1910	1415	1196	1390	1528	1470	1110
	106	AACGGTGCTCCGGCGCAAACCGGAACTTAATGCCTA	3031	2638	2744	3012	2535	2600	1604	2056	2904	2180	2766	2924	2884	2234	1528	2082	1752	1378	1530	1770	1484	1128
	107	GTGGTGCTCACCCATAATTTGGTGAACCAATGTCAG	2432	2058	2190	2112	1994	1821	1396	1615	2102	1371	2192	1922	2195	1258	1296	1516	1264	988	1217	924	1090	862
	108	AGGTGCTCTCATCAGTTCTATGATGGAACTAATCGC	1872	1828	1872	2144	1411	1538	1060	1350	2036	1560	1882	2171	1739	1446	1038	1354	1262	834	1117	1256	986	768
	109	GAGGTGCTCCATGGCTAAGACCTTGGAACCAATGCT	2218	2084	2117	2440	2018	2008	1603	1776	2080	1556	2090	2254	2339	1608	1551	1682	1197	1082	1238	1314	1347	991
	110	TACACGACCCTACGATATGTTTGTTCGATTGTACTC	960	780	1084	1098	1408	934	658	829	1256	914	1417	1131	1500	992	652	1018	716	700	838	765	1022	680
	111	TCATGGTGCTCCGATTGCTCTCGGAACTGAAGTCTT	1583	1393	1452	1709	1329	1397	862	1230	1740	1231	1414	1748	1542	1208	886	1239	1124	734	918	1101	968	640
	112	TCTGGTGCTCTGTTGCCTTTACGCGCGGAACAGGAT	2188	2036	2200	2340	2078	1888	1199	1628	2132	1717	2088	2326	2224	1706	1162	1534	1370	1063	1156	1324	1259	907
	113	GATGGTGCTCCGCTGAAACCTGATGCGGAACTCAAT	2304	1939	1938	2130	1530	1836	1162	1440	2098	1530	1887	1992	1909	1390	1126	1391	1332	960	1010	1207	1052	834
	114	GACGGTGCTCATGTATTACGTTACTGAACTCATGCC	2014	1822	1893	2114	1608	1682	1032	1396	2136	1594	1938	2064	1834	1510	1040	1424	1139	857	1012	1186	979	716
	115	GTGCCGACACAACTCGTCTCGCGAACTTTTCACAGC	2366	1504	2145	2244	2374	2134	1069	1369	1779	1440	1944	1935	2220	1961	1006	1550	1236	903	1066	1184	1180	868
	116	CATGGTGCTCCTGATAATCAGGAACTGGTGTCGATT	2043	1624	1689	1798	1497	1480	1054	1274	2010	1345	1708	1764	1654	1266	994	1259	1202	830	994	1044	974	732
	117	GCGGTGCTCCAGCGATTACACCTCTCTGGAACCAAT	2683	2294	2547	2566	2218	2201	1388	1952	2521	1928	2574	2528	2543	1836	1410	1912	1612	1246	1456	1517	1406	1084
	118	GCTGGTGCTCCATGAATGAACTTCTTGGAACCAAT	1777	1382	1572	1662	1373	1359	899	1214	1564	1138	1519	1601	1521	1072	912	1179	992	762	913	956	798	658
	119	TATGGTGCTCCGTTACTTTTGTGGCGGAACTAATTC	1330	1224	1232	1514	994	1148	740	1014	1440	988	1248	1396	1242	943	720	1042	882	598	737	861	762	523
	120	ATGGTGCTCTCGCGAACATATTCCGGAACTGATCTC	1932	1574	1624	1706	1357	1456	958	1126	1778	1326	1683	1726	1654	1294	1025	1208	1022	854	944	1021	880	710
	121	CGATATATGTCGCCGGTACTGTCAATACATACTATG	724	500	900	768	964	534	538	580	996	580	952	748	1176	772	392	556	568	518	784	607	734	540
	122	CAGGTGCTCCTACCGGCAACGGATGGAACTAGTGTC	2135	2012	2169	2294	1708	1754	1260	1652	2056	1522	1906	2152	1796	1488	1193	1486	1298	978	1251	1228	1088	870
	123	GCATGGTGCTCATCTTTCCCTGATGAACTGCTTGTC	1720	1764	1804	2164	1343	1489	910	1477	2082	1498	1694	2178	1568	1404	912	1414	1246	756	982	1224	978	672
	124	CAGGTGCTCGAGCGACATATTAGCTGGAACTGAACC	1620	1766	1640	1996	1244	1504	891	1202	1943	1332	1622	1994	1545	1210	882	1162	1190	780	886	1136	908	684
	125	AAAGGTGCTCGATGCTAATGCTAGAACTTAATGACC	1810	1655	1666	1740	1350	1453	870	990	1722	1356	1614	1716	1483	1286	882	1033	1068	828	864	1042	814	672
	126	GCATGAACGGATGGTGCTCCGATGTTATCGGAACTCC	2230	2066	1913	2029	1542	1692	1061	1256	2018	1587	1914	2140	1894	1595	1120	1381	1216	948	1120	1162	960	834
	127	CAACGGAACTGTGCCTTTTTACGCACATGGTGCTCG	1468	1483	1328	1746	1118	1238	688	1038	1575	1110	1226	1604	1236	1022	638	962	902	633	736	919	716	536
	128	TGAATGGTGCTCCTTTGACAAAAGGAACTTCAAACT	1848	1572	1555	1765	1608	1376	1022	1164	1596	1200	1440	1566	1666	1184	1010	1156	1075	794	950	1018	918	644
	129	ACGACCCGACACAAGGTGATTTGTTCGATTAGTGCC	814	714	960	879	1092	730	472	606	1041	770	1156	896	1082	736	469	730	643	530	668	609	731	466
	130	TGACGGTGCTCCGATAACGGAACTCAAATGCCATTC	2228	1901	2022	1990	1703	1732	1069	1316	2050	1463	1853	1922	1814	1424	1039	1258	1293	1014	1088	1154	977	760
	131	CTTGTCATCAGAAACGCGCTAGTTTCGCATTCTGTC	842	1072	1103	3236	1602	863	1610	2253	882	1049	1069	3510	3080	820	800	2843	484	1123	606	2168	977	488
	132	GCATGGTGCTCCGTCTAAAACGGAACTGCATACTTC	2010	1920	1950	2125	1720	1715	1091	1490	1933	1495	1802	1924	1844	1502	1046	1386	1172	901	996	1112	938	779
	133	GACAGGAACCTGAGCGTGTAACTCAGTGGTGCTCGT	1751	1922	1673	1974	1188	1468	912	1248	1952	1376	1621	1791	1290	1186	873	1120	1234	758	822	1030	774	665
	134	GCGGTGCTCCGCAAAAGAAGCGGAACCAATGTCTGC	2740	2236	2222	2290	1905	1912	1184	1404	2408	1736	2230	2102	2047	1568	1178	1329	1514	1136	1186	1188	1027	872
	135	GCGAGGTGCTCCAGAGTCTTAACTGGAACCGCATGC	1762	1718	1745	1936	1137	1334	794	1170	2126	1486	1515	1930	1344	1194	777	1092	1217	800	886	1113	841	628
	136	AGGTGCTCGTGTCAGTTCATGATAGGAACTGTGTTC	1300	1155	1236	1395	996	1032	766	978	1301	926	1228	1402	1148	866	716	978	808	603	766	774	672	523
	137	AGGTGCTCTCAGACGAAACGTTCTGGAACTACTGTT	1298	1216	1364	1457	1172	1089	810	975	1298	922	1239	1418	1304	890	813	996	885	608	782	814	759	546
	138	ACGGTGCTCTCGCAACATCTCATTTGCGGAACTAAT	1898	1676	1758	1834	1557	1534	1050	1283	1790	1328	1730	1701	1741	1326	1048	1351	1072	844	910	1010	894	698
	139	GACGGTGCTCCGGTATATACAAACTGGAACTCATGC	1945	1627	1738	1723	1280	1388	922	1068	1909	1333	1636	1632	1492	1238	866	1056	1148	846	912	973	804	668
	140	AGGTGCTCGGTTAATCATCTGAACGGAACTAGTGCC	1196	1080	1134	1198	744	854	592	780	1242	850	1086	1256	976	790	637	768	682	528	598	615	574	410
	141	GAGGTGCTCCGTGTCTTCGCACGGAACTCACATACC	2260	2288	2223	2710	1822	2110	1214	1796	2575	2036	2150	2741	2133	1895	1275	1734	1582	1078	1324	1586	1318	985
	142	GCGGTGCTCCTCTCTATCAGAGGAACCAATGTTTAC	1572	1413	1488	1686	1224	1317	903	1074	1606	1158	1464	1591	1501	1082	888	1064	1002	691	915	922	842	631
	143	CCACCCTCCGTGTAGACTAAGGACTGTTGGATTGC	1141	1154	1363	1214	2395	1320	587	926	1686	2092	1745	1500	1471	1709	1021	1314	1334	613	798	814	852	680
	144	AAACAGGTGCTCCGTAAATTCGGAACTGCAATGCCC	1850	1436	1448	1512	1154	1236	754	860	1582	1157	1371	1411	1269	1094	718	906	1123	811	812	919	711	586
	145	GTGGTGCTCTGATCTTCATAATCAGAACCAATGTGT	1412	1296	1361	1484	1052	1206	850	1112	1638	1064	1370	1524	1332	1046	850	1132	990	640	806	876	782	580
	146	GTATAGCGGTGCTCATAATGAACCTATACACATCGC	1975	1720	1670	1742	1541	1653	971	1098	1780	1372	1682	1644	1696	1397	990	1154	1054	868	924	918	826	749
	147	CAAATGGTGCTCTGGCCTAATCGCTGGAACTTTGAT	1483	1250	1328	1408	1194	1204	748	931	1370	1066	1249	1346	1377	1056	776	942	936	746	758	912	755	588
	148	ACAATGGTGCTCCACACTCAAGTGGAACTTGTTATG	1264	1101	1119	1196	918	966	666	848	1248	900	1076	1142	1125	898	682	850	752	525	668	686	587	450
	149	AACGTATGGTGCTCCTTCCGTGCAGGACGGAACTAC	1594	1477	1440	1610	1280	1320	916	1154	1432	1140	1413	1459	1424	1038	866	1134	850	694	768	848	782	582
	150	CGACGAACGGTGCTCCGCTCTTCAAAACGGAACTTC	1773	1400	1433	1610	1298	1321	902	999	1566	1224	1514	1511	1394	1174	908	1054	1014	758	842	954	814	598
	151	GCTATGGTGCTCCACTCTTTCAAGTGGAACTAGATC	1002	884	829	1140	597	770	502	651	1115	780	784	1082	746	604	490	616	774	436	565	728	572	387
	152	GTTAGGTGCTTGACCAACACAATGGCCAAACTCAAT	1886	1619	1640	1810	1320	1578	995	1272	1702	1304	1650	1708	1656	1264	904	1180	976	767	870	932	808	652
	153	ATGAGGTGCTCTACGGTGTCGTGGAACTTACAATGC	1824	1742	1762	1822	1228	1540	924	1088	1892	1381	1580	1790	1522	1338	911	1086	1158	835	868	1072	820	682
	154	AATGGTGCTCCGTACCTCGATACGGAACTTGATGTC	1528	1508	1522	1788	1168	1348	902	1200	1657	1264	1427	1680	1374	1124	788	1008	934	624	774	892	764	531
	155	AGGTGCTCGAGCTGAACAACAACTGGAACTAATCTC	1593	1523	1602	1712	1400	1434	947	1210	1590	1172	1498	1736	1648	1180	958	1172	932	744	851	972	872	664
	156	CACGACCCTGCAATAATGCTTGTTCGATTGAAAACC	681	579	724	782	930	618	372	492	913	658	960	736	906	680	432	585	531	515	562	536	653	480
	157	TGGGTGCTCGGCGTTATTTCGCGGAACCATTTGCCC	1497	1437	1390	1593	1166	1254	734	926	1522	1020	1324	1460	1344	1069	662	876	930	724	782	874	710	612
	158	ACGGTGCTCACTAGATGATTTCGGTGAACTATTGTG	842	718	772	924	656	710	524	648	891	564	846	970	862	608	523	626	545	379	464	530	420	338
	159	GCTTATCGTGTCTTGGTACTGTCAGCACATACTATG	516	374	695	654	852	453	370	480	727	425	714	594	944	600	337	472	402	368	551	425	602	410
	160	CGAATGGTGCTACACGTATATCCGCGTAACTTCGAT	1254	1177	1210	1439	964	1134	680	990	1386	922	1260	1422	1176	952	683	938	782	560	612	796	608	502
	161	TGTAAGGTGCTCCGACGATGTCGGAACTACATGCCT	1292	1184	1114	1392	922	1110	652	852	1322	978	1078	1272	1103	921	582	923	740	571	652	742	670	489
	162	AAGGTGCTCGGTAACGCAGTCTACGGAACTTGTGTC	1445	1412	1376	1586	1072	1214	760	1022	1620	1098	1373	1566	1205	1012	768	1016	893	628	774	894	738	524
	163	AGGTGCTCTCGATGTTCTACACCGGAACTAACGTC	1416	1304	1366	1424	1099	1158	760	996	1419	1008	1251	1430	1217	950	758	942	902	648	767	798	726	540
	164	GTGGTGCTCCTCTGATAATCTCATTGGAACCAACTC	1031	804	864	1024	710	774	502	722	1044	745	878	1082	850	708	554	720	676	422	546	626	548	398
	165	GACGGTGCTCTCTAATTAAAGGGAACTCAACTGCTC	1062	1034	956	1108	716	836	513	678	1184	833	916	1082	848	730	531	676	642	481	558	604	494	398
	166	GAATGCTACGACCTAAATACCGTTCGATTAGCTCGC	604	543	613	601	676	496	309	396	778	605	760	592	724	542	319	476	454	381	444	410	465	332
	167	CTTTGAAGAAAAACACCGGCTATTTCTGTGCTTCAC	581	376	454	496	526	866	342	384	542	388	494	415	678	564	290	457	368	348	265	306	404	350
	168	TCAAGGTGCTCTTGTTCTACTGGAACTTGCTATTGC	1421	1266	1153	1369	1056	1126	673	818	1300	988	1192	1352	1148	980	666	814	813	640	732	836	622	553
	169	CATGGTGCTCGGTTTAAAGACTTAACGGAACTGAAT	1078	964	1002	1096	883	876	636	748	1008	776	992	1002	998	742	623	760	646	508	566	578	522	420
	170	TGAGATGGTGCTCCAGTACAGAACTGGAACTCTCAT	1266	1056	1076	1266	862	980	630	821	1228	846	1048	1170	1052	754	594	780	826	548	614	706	608	432
	171	GTTCGATTCAGACTGTTTCTGACGACCCGAGTCTAG	409	308	428	453	536	331	275	329	510	400	506	442	578	375	233	368	336	278	383	304	430	271
	172	AACACGGGAACAACTTGCGCCGTAATCCGCATCCGT	632	435	525	586	436	644	369	486	650	551	576	496	424	576	404	528	506	342	292	407	277	302
	173	ACGGTGCTCACGTGTGCCACCGCGTGAACTAATGTG	1558	1514	1670	1783	1300	1396	987	1339	1612	1095	1562	1762	1522	1086	876	1228	980	694	886	900	776	645
	174	ACGGTGCTCTCGCCAATAAACGCGAGAACTAATTTC	1238	1072	1038	1197	798	940	575	734	1306	917	1016	1145	1042	760	578	758	811	519	618	677	574	438
	175	CCGCAACGGTGCTCATTAAGAACTTGCGGAACCCGC	1899	1400	1360	1280	1134	1158	682	796	1630	1168	1302	1229	1182	1027	668	818	1003	775	779	777	604	554
	176	CAAAAGGTGCTCCGTAAATACGGAACTTTGCACTGC	1468	1260	1125	1327	933	1074	726	724	1265	954	1074	1110	1080	908	662	764	788	579	641	710	503	479
	177	GCGTGTATGGTGCTCCAATTACGGAACTACATCCAAT	1260	1033	1102	1166	1056	1031	632	798	1164	830	1066	1044	1120	852	617	810	717	519	644	602	532	442
	178	ACGGTGCTCTTCGCAGGCTTTGCTAAGAACTAATGA	851	854	882	1081	780	770	520	752	920	646	833	1074	940	625	546	732	608	471	548	642	566	439
	179	ATGGTGCTCCTCAGCCGAAATCGCTGTGGAACTAAT	1107	990	978	1028	740	863	590	732	1102	760	956	1036	965	707	578	747	698	476	565	599	528	373
	180	TTGACGGTGCTCTTATGCATAATAAGAACTCATCAT	1040	938	950	1148	767	901	610	715	1058	800	993	1084	992	790	590	711	628	460	545	602	552	402
	181	GATGGTGCTCCGCAGCACTCTGCGGAACTCAATGAC	1620	1536	1583	1796	1112	1396	853	1098	1740	1360	1470	1706	1435	1184	868	1056	1156	750	858	1004	882	622
	182	GGAACTTCAAGACTTTACTTGAACGGTGCTCCGAAC	781	834	762	930	486	621	403	622	890	655	746	904	592	518	376	604	536	332	415	547	382	276
	183	AGGTGCTCTGTTAAACTTGAATTTACGGAACTAAGC	1014	933	945	1191	729	808	498	682	1119	822	910	1223	818	748	448	656	647	444	506	648	489	380
	184	ACGGTGCTCCGTAAAACTAGTGACGGAACTAATATC	1194	1070	1135	1186	923	945	696	851	1174	824	1048	1182	1054	761	630	840	734	534	612	621	596	466
	185	AGTATGGATATGACAGATCCCTATCATAAGCATGCC	638	554	872	816	770	716	416	538	773	568	1004	867	1002	738	454	613	412	360	588	512	528	516
	186	GTTTGATTCAAGATCATATCTTGACAACCCCTGTTC	487	400	514	529	608	409	302	405	610	426	692	534	642	452	320	482	434	344	416	375	492	334
	187	TCGGCGTTGTCAGAAGACCGAAACTTAGACTGTGTT	773	593	942	2488	927	526	1184	1946	604	492	748	2111	1956	470	578	1930	358	849	418	1587	525	274
	188	ATGGTGCTCCGGTCGATCTCAACTGCCGGAACTAGT	1434	1228	1205	1332	1017	1132	741	942	1536	1052	1338	1407	1279	1052	720	1003	884	664	722	746	664	552
	189	TGAACGCACGGTGCTCGATCGGTTCGATGGAACTGC	1681	1466	1475	1489	932	1312	816	866	1538	1163	1402	1416	1144	1104	711	922	874	720	709	803	552	522
	190	CATATCTTGAATGAGCCTTGCGCCGAAATCCGCATC	422	267	307	379	302	444	224	281	452	400	400	304	280	428	300	348	400	299	208	302	205	252
	191	AACGGTGCTTCGCCGGTGTGGTGAAACTTAACGATC	936	888	831	1020	640	799	505	564	1036	749	853	976	780	646	482	613	643	403	478	567	418	364
	192	AACGGTGCTCGGTCTCCTCGACGGAACTTAATTGTC	1578	1500	1530	1554	1222	1274	809	1085	1523	1230	1416	1543	1357	1124	738	973	1024	740	812	935	754	590
	193	AAGGTGCTCACGACTTCTCACAAGCTGAACTTATTC	914	915	928	1153	724	818	467	732	1098	749	971	1150	940	768	560	764	582	420	526	617	508	358
	194	ACGGTGCTCCCTCACATTAATAGTGAGGGAACTAAT	1158	990	955	1012	585	850	556	674	1093	751	880	965	862	663	549	641	698	522	541	574	484	406
	195	GTTCGATTGATCACCAGATGACCACGACCCTTGTGT	452	371	484	492	545	397	270	350	576	412	610	482	580	398	250	410	342	295	381	330	401	288
	196	AGGTGCTCCGTGGTACAGATACCCGGAACTAATTCG	1086	960	996	1090	788	820	566	712	1120	838	1058	1166	1024	817	622	804	696	529	594	649	576	412
	197	CAGGTGCTCGCTTTCTTTTCAAAGGGAACTGCAGCC	982	928	933	1000	734	754	444	596	1054	809	910	1004	872	753	486	586	690	459	556	622	539	368
	198	TCTGGTGCTCTGTCGCCTTTACGCGCGGAACAGGAT	1242	1234	1300	1333	1112	1076	704	937	1251	987	1190	1384	1338	988	686	873	762	581	718	814	744	544
	199	AATGGTGCTCCAACAACTTTACGCTGGAACTTAATC	721	622	590	738	450	544	324	445	776	504	622	671	548	430	322	472	459	310	341	413	329	256
	200	ACGGTGCTCGGACTTAAGCGTCGGAACTAATACGTT	936	786	806	1045	644	772	505	647	1046	680	824	984	774	626	476	610	606	370	490	603	470	335
	201	CAGGTGCTCCAGCAATATAACTGGAACTGATGCCTT	1201	1084	1016	1191	916	982	589	799	1190	819	1091	1146	1041	828	551	738	718	534	600	641	576	444
	202	ATGGTGCTCCTTGACGATGTATCAAGGAACTAACGC	940	928	930	968	688	794	515	622	1019	716	866	914	807	628	472	580	592	440	492	547	450	330
	203	TCGTGTGCACGCACGTTGCTTTGCCCTAGTCACCAA	867	749	1144	994	1221	1012	573	712	951	766	1230	1135	1469	1048	624	780	516	476	682	598	702	600
	204	GTTCGATTCGCGTTTTTCTAACGGACGACCCTTGTA	414	333	414	416	554	304	226	306	506	370	554	410	522	356	222	344	359	279	354	324	440	254
	205	TGCTTTGGTCACCGGCCGAACTACGTGTGCGCTAGT	740	640	835	801	936	710	506	522	750	585	888	894	1104	734	488	556	456	425	564	446	579	450
	206	AGTGCTGAGTGCAGTCTCATCATCATAAGCATGGCC	478	439	642	580	588	513	280	388	592	418	729	686	729	510	330	440	306	289	425	336	379	366
	207	ATGGTGCTCCACCCATTTACGGGTTGAACTAATGTA	1156	964	1052	1106	928	871	646	835	1122	788	1032	1074	1112	813	675	808	689	520	598	631	586	446
	208	GGTTTCAATGTCCCGGTACTGTCATCACATACAATG	413	312	524	486	539	344	281	320	596	320	532	426	624	437	222	354	344	298	403	336	380	274
	209	CAAGGTGCTCCGCCTTTTCCGCGGAACTTGCTCGCC	1420	1302	1308	1424	992	1097	619	782	1440	999	1106	1274	1089	904	574	764	932	625	762	814	636	497
	210	ACGGTGCTCCGGCTACTAAATCCGGAACTAATGTCA	962	832	859	914	710	716	488	610	898	682	866	884	892	588	473	674	600	474	520	548	513	379
	211	TGGTGCTCGCTTCTGTAATGCAGATGGAACAAACTC	829	743	820	975	684	728	453	584	870	603	793	968	848	582	458	636	560	389	523	599	464	388
	212	TTGAGCTCATCACCAGGTGCGTTCAGCACATCTTTC	464	418	631	666	696	534	313	398	588	462	791	759	902	606	347	497	340	308	459	445	526	396
	213	TAGGTGCTCATATTAGTGATAATCATGAACTAAGCC	896	776	888	950	710	760	455	627	1012	680	756	976	770	640	455	564	601	436	492	602	450	372
	214	GAATGGTGCTCCAGTGGTATAGAGCTGGAACTTCGT	896	857	779	868	612	724	464	562	997	666	814	869	728	609	440	579	576	392	432	540	396	302
	215	TGAAGGTGCTCTAGGTTATCGCCTGGAACTCCACGT	1120	1016	988	1149	936	918	548	741	1072	795	1010	1042	1003	725	524	734	710	540	592	644	540	444
	216	TTAAGGTGCTCGTGCCCTTCTGCAGGAACTTACTAT	1192	954	958	1028	948	846	554	658	1060	853	966	1044	1040	887	570	730	710	554	576	630	570	461
	217	TGCAGGTGCTCTCGTTGAACCCAACGGAACTCAAAC	873	790	770	837	625	662	434	567	894	666	792	834	818	606	454	528	576	428	504	558	446	326
	218	CATGGTGCTCTCTTATTTAAAGGGAACTGAATGGCA	788	704	697	810	568	626	416	550	800	579	726	804	680	553	394	502	517	356	392	464	372	286
	219	TCAAGGTGCTCCATTGCAATGGAACTTGACCTATTT	1232	917	950	952	832	914	576	670	956	742	940	870	960	740	514	656	648	505	524	556	456	410
	220	AAGGTGCTCGCACTTGGTAACAGTGGAACTTAACGC	968	932	920	1010	650	806	490	611	1028	743	885	992	768	658	477	609	634	436	461	606	445	344
	221	CTAATGGTGCTCCGTCGGAATACGACGGAACTTAGT	1044	922	843	899	682	750	490	606	1068	733	836	882	878	631	492	614	619	499	464	528	465	362
	222	CTTATGGTGCTCCGTCGAGTTCGACGGAACTAAGAC	624	640	592	746	426	578	345	446	742	514	611	754	642	448	371	482	466	302	388	438	374	274
	223	GTTCGATTCAGTGTTTTCACCTGACGACCCTTAACC	340	260	362	396	438	296	191	210	488	343	494	362	447	326	202	308	324	243	288	269	298	233
	224	GAGGTGCTCGTTTGGGATCACAAAGGAACTCATGTA	824	797	818	887	672	688	488	541	854	613	758	866	814	586	506	574	596	410	452	504	440	328
	225	ACGGTGCTCCGTGAAAATGATGCGGAACTAGTGCCT	647	630	636	594	432	482	344	436	647	456	598	565	538	392	334	368	376	259	336	318	338	255
	226	ATGGTGCTCCGAACACAAGAATCGGAACTACTGTCC	612	574	563	671	410	478	329	408	630	445	537	618	472	382	334	433	378	275	332	372	303	216
	227	GTTCGATTGATAGCAAACGCAGCACGACCCTTAGTC	350	268	376	401	406	289	230	283	446	324	443	358	411	342	186	320	248	224	302	249	288	238
	228	ATTGGTGCTCACGTAAGTCCCTACGTGAACTAATGC	714	672	666	725	454	554	344	519	860	576	646	834	584	462	327	498	513	296	386	414	354	255
	229	TAGAGGTGCTCACCGAATTAAGGCTGAACTCGACTT	912	887	779	884	636	706	480	522	893	644	820	830	710	629	441	546	516	390	404	440	434	313
	230	GATGGTGCTTCGACTCTCATTCGAAACTCACTGTTC	715	719	667	837	553	586	394	556	761	582	676	844	644	528	422	536	468	332	402	486	397	283
	231	GACGGTGCTCTTGAGACCATCAAGAACTCACTGCAC	767	746	674	853	569	603	424	526	859	616	692	818	722	540	407	548	520	338	383	502	392	312
	232	TCCCGTCCATTCACGAGTGTGCGGGGCTAATCTAGC	599	538	860	784	857	684	354	449	766	561	954	860	1070	688	378	534	410	372	566	488	590	476
	233	AGGTGCTCCAGCTTTTTATCTGGAACTAATGGACAT	817	718	767	892	732	640	465	538	778	555	691	833	814	581	406	480	519	362	463	540	434	354
	234	GCAATGGTGCTCCGTAACAGGAACTTGCATCTCGCC	1284	1071	1108	1102	1034	916	618	702	1006	722	980	894	920	731	516	646	645	532	544	528	448	396
	235	AAGGTGCTCGTTCATCTCTGCTTGAAGGAACTTAGC	953	913	829	930	634	784	477	514	993	732	895	900	886	716	488	573	594	469	456	514	452	338
	236	TGTTCGATTGAATCTGAATTCACGACCCTATCGTCG	280	233	286	286	331	242	167	194	383	276	392	248	338	274	148	220	228	193	248	228	261	198
	237	CGCGTAACGGTGCTCAACGACAATCGTTGAACTTAC	886	805	775	886	544	728	428	564	856	634	806	810	752	619	435	572	506	388	424	460	368	323
	238	TAATGGTGCTCTGCCCTAATCAGGTGGAACTTAAAT	936	856	837	888	727	758	504	625	868	696	800	884	880	638	500	619	648	488	504	523	454	386
	239	AATGGTGCTCCACCACTTAACGTTGTGGAACTTAAT	1052	894	912	903	634	780	551	692	1013	733	880	997	921	642	511	704	673	459	476	514	408	368
	240	TAGGTGCTCCGTGTTTCGCTACGGAACTAATGACAC	840	786	752	872	596	641	433	512	776	622	758	836	712	591	383	524	520	432	448	500	406	338
	241	CAACACAACGGTGCTCTTTGGCCAACAAGAACTTGT	660	617	612	672	467	542	328	396	748	541	600	670	561	504	325	416	473	314	350	398	304	255
	242	AAGGTGCTCCTTGCGCCATACGCTCGGAACTAATTC	868	762	823	886	637	710	448	624	922	622	858	924	760	638	444	596	571	370	453	518	454	331
	243	CAGGTGCTCTGTATTAATGATCGGAACTGCATGTCG	848	780	824	792	658	662	453	534	850	584	752	754	684	544	402	502	534	398	465	438	402	320
	244	AGGTGCTCTTGTAGAGTAATCTCAGGAACTAATGCT	786	739	766	840	625	670	467	542	769	576	763	794	768	562	460	548	504	385	457	455	420	338
	245	AACGGTGCTCCGGCTTTACGCGCTGGAACTTAAATC	666	656	612	780	441	566	339	467	764	506	598	715	543	450	328	474	526	364	378	484	366	276
	246	ATGGTGCTCTTCAAAGAATTATGAGGAACTGATGCT	658	528	590	632	420	490	354	438	628	417	566	606	560	403	334	418	416	274	332	367	320	262
	247	GTGGTGCTCCGAGGTAGACTCGTGAACCAATGATTC	922	868	918	1024	729	730	508	655	978	694	856	982	843	631	494	704	579	412	517	577	509	355
	248	GACCGGAACTGTCGCTATCAACGACATGGTGCTCGG	999	1030	896	1017	668	806	434	618	938	722	822	923	758	645	425	566	624	432	458	544	417	338
	249	AAGGTGCTCACGTCTCACTGCGTGAACTAATGTCCC	736	691	643	712	492	542	341	492	721	490	640	712	569	456	340	460	415	320	357	396	323	258
	250	CAACGTGAGGTGCTCCACTATGAAAATGGAACTTAC	676	552	597	612	438	500	322	363	644	440	543	564	558	438	307	358	446	324	318	334	287	250
	251	CGAGGTGCTCGTGATTCCAATCAGGAACTGGTGTCG	898	698	717	662	570	603	441	487	754	493	696	642	676	464	437	458	521	408	446	362	374	300
	252	TTGATGCGCATGATCCGCGTCTCACTCAGTGCATTC	522	518	570	830	646	489	468	595	548	483	598	922	1034	518	366	742	326	380	348	543	406	266
	253	ATGGTGCTCAAGAGTCAGAACTTTTGAACTAGTGCT	542	487	468	552	394	417	323	406	530	355	466	524	462	334	302	406	318	240	310	292	280	193
	254	GGCTTTGAGGTGCTCCGCACACACTGCGGAACCAAA	1192	994	998	988	795	835	566	625	1120	821	925	937	996	760	534	718	698	494	536	566	513	394
	255	TTATGGTGCTCCACGACAACTCGCGGAACTAAAATC	592	542	568	600	374	450	292	398	630	488	542	610	491	391	311	422	412	263	310	422	324	242
	256	GTTCGATTAGTGAAACAAAACACTACGACCCTTTGC	271	222	259	291	336	220	166	194	348	268	345	260	342	254	140	202	234	167	226	188	230	185
	257	TCCTTTGGTCGGTTGGTACTGTCAATACATATCATG	312	227	398	345	440	244	199	274	395	251	409	356	533	322	215	255	263	202	361	264	320	221
	258	TTGCGTGTGGTGCTCCAATATGGAACCACGTAAGAC	669	536	569	586	514	480	322	413	566	422	530	545	536	390	332	426	406	278	374	338	302	242
	259	TAAGGTGCTCCAGACCTTTTGATCTGGAACTTATGC	669	630	612	714	436	564	314	416	775	506	612	710	558	457	328	396	431	310	362	410	363	260
	260	GAGGTGCTACAGCGAGTGATTGACCGTAACTCGTTC	898	714	764	960	582	748	444	576	959	628	784	959	658	568	428	521	534	324	430	475	378	302
	261	ATGGTGCTCATGCTACCGACTAGCTGAACTAATGCG	664	580	598	654	456	520	331	449	640	468	600	634	589	412	360	424	364	272	312	338	284	229
	262	ATGGTGCTCCTGTCTCAGAGAACAGGAACTAATCTC	756	687	656	770	635	651	429	532	760	558	682	734	672	500	418	539	470	365	400	422	376	298
	263	GCATAGGTGCTCCGACTCATTAAGCGGAACTTGCAT	903	701	642	710	496	602	374	400	845	504	524	524	499	422	330	370	510	342	373	383	328	256
	264	CAACGACCAGGTGCTCCACGCGTTAGTGGAACTATA	972	860	850	875	692	714	495	584	961	696	759	897	816	624	445	552	614	450	409	512	444	350
	265	GTAGAGGTGCTCCTGTCAAAACTGGAACTCGCAACT	746	618	541	565	430	502	368	367	637	436	542	548	570	428	326	364	434	291	340	312	304	234
	266	GGACGGTGCTCCACGTTGCTATCGTGGAACTTCAAC	796	738	688	728	456	615	376	464	789	544	642	680	597	472	354	458	476	328	389	414	378	270
	267	ATGGTGCTCACAGTGACCAATCACCGTGAACTAATG	594	540	538	640	422	470	304	392	665	436	572	622	532	398	324	450	400	284	312	342	302	221
	268	AGCAACTACCATGACAACGTGTTAGTCGGTCGAAAT	468	396	606	571	615	447	283	361	533	413	658	629	772	480	274	402	294	220	355	305	412	277
	269	GCCGACCTTTTCAGCTCGCGAACCATACAATGCTCC	976	516	726	818	796	780	378	448	772	637	766	754	826	805	367	550	575	382	458	530	470	354
	270	GATGGTGCTCACGCTTTGTTCAAGCGGAACTCAATG	688	590	588	620	505	520	338	424	638	449	608	604	600	437	330	421	432	294	358	332	322	248
	271	AGGTGCTCTCAGGCTTTTACCTGGAACTAGTTCTTC	542	570	551	650	408	462	276	392	573	448	539	648	518	398	290	362	372	268	319	430	296	252
	272	AGGTGCTCCGACTGTTACATACTTTTCGGAACTTGC	533	394	360	484	238	337	199	208	522	339	342	446	299	248	215	226	299	199	256	290	198	135
	273	TTGGTGCTCACAGTCTCTAACACTGGAACAAATGCC	522	516	470	546	320	387	248	326	604	392	436	570	394	341	268	312	370	258	301	336	281	204
	274	ACGGTGCTCCGACAATTATTAAGCCGGAACTAATGA	668	524	562	604	423	462	296	404	672	437	490	571	532	362	304	384	394	264	322	318	323	202
	275	GCCAGGTGCTCCTGCGTTTTCGCAGGAACTGCAACT	809	706	668	718	476	574	364	454	747	588	610	702	607	472	382	442	500	354	360	420	316	268
	276	CTCGCCGTTCGATTGTTAAATACACGACCTTTGAGA	234	199	262	268	304	214	152	186	322	238	348	291	338	246	156	223	240	178	217	220	236	176
	277	AGGTGCTCTGTGACTTCAGGTCCGGAACTAATGATT	698	682	666	748	572	594	390	536	745	530	638	740	683	519	406	502	466	332	380	452	356	281
	278	TAACTCGCGGTGCTCGGCGTTAACACGCGGAACCGA	976	859	764	847	611	682	438	518	853	648	746	787	680	574	409	492	540	454	436	446	364	306
	279	AGTGTAACTTATACATAAGGTGCTACATTATCAGCC	524	523	512	648	426	453	286	364	582	414	521	620	518	429	286	362	332	256	282	368	294	228
	280	CAGGTGCTCTTATGATTTCCAGAGAACTGTATGTAC	589	522	550	612	508	448	334	390	584	436	540	564	538	448	284	422	365	262	338	368	292	222
	281	GACGGTGCTCGCTTGTCTCTAAGGGAACTCACTGTT	604	529	546	611	485	500	324	422	650	435	560	598	604	434	308	402	388	273	333	398	324	243
	282	GGCGCAGACGGTGCTCCTAAATTTTAGGAACTCTGC	828	745	699	668	443	556	334	377	785	566	608	680	572	508	362	407	528	347	386	402	285	264
	283	TGGTGCTCGGGATGTTGTTCATTCGGAACAAATGCT	535	490	484	558	416	416	304	390	544	376	498	573	470	366	328	424	373	242	313	328	276	207
	284	ACAAGGTGCTCGTGTCATTCTACAGGAACTTGTACT	744	680	674	709	544	604	378	462	736	512	678	694	654	547	378	476	454	345	368	420	318	282
	285	CGTGCACAACTGAGGTGCTCCGTGAACTCGGAACCA	997	835	826	879	671	746	444	518	870	606	732	835	736	600	430	496	510	400	397	436	365	324
	286	GTGAATTTATGCGCGAATATCGATATCGCGATGATT	417	415	502	366	824	451	180	290	624	770	629	505	470	628	394	434	590	198	274	266	289	230
	287	AGCGGTGCTCCGTCATAAACACGGAACCTAATGGAC	829	819	833	807	679	672	410	534	840	648	746	824	761	594	417	530	506	388	424	459	398	336
	288	TAGTGGCAACGTGGTGCTCCGACCTGAATCGGAACC	844	768	712	842	490	604	433	498	809	603	658	768	603	544	353	494	495	302	422	429	364	263
	289	GTGGTGCTCGACTATATACACAAGTGGAACCAATTC	631	584	588	596	506	528	348	417	641	476	549	608	585	449	338	469	358	296	320	350	298	226
	290	ATGGTGCTCTGAGTATGATCGGAACTAGTGTCGACG	610	542	504	582	386	426	288	342	640	466	497	580	439	388	279	336	380	231	276	320	280	206
	291	TAAGGTGCTCCGGCACAGTAACTGTCGGAACTAAAT	448	436	412	424	295	327	246	310	472	307	392	422	400	278	235	300	288	226	244	234	216	182
	292	TGAGGTGCTCCGACGATCGTCGGAACCAAGTGGAC	822	729	668	851	520	606	424	466	790	563	643	742	603	512	378	498	488	314	414	450	355	290
	293	TTCGGAATTTATGCGTTACACCGATATTCGACGGAC	376	378	446	367	782	434	169	254	576	704	555	490	458	560	362	368	493	190	279	292	270	219
	294	TTATGGTGCTCCGCCAAAGGCGGAACTAACGTGATC	722	629	630	647	573	549	362	414	650	481	600	617	629	470	342	410	442	366	334	371	320	254
	295	GCATGGTGCTCTCCCTTACGGAGAACTGCAGTGCCC	746	626	623	640	443	502	340	383	652	470	558	578	498	408	316	379	440	301	348	344	262	210
	296	GCGGTGCTCCTTAGAGACATCGAAGGAACCAATACC	778	653	660	704	558	567	399	456	678	488	620	680	660	477	388	480	461	342	364	390	354	300
	297	GCGGTGCTCCGTAATTCTATAGACGGAACCAACGCC	691	577	548	616	428	478	296	341	638	440	524	556	522	394	322	348	386	312	352	336	303	226
	298	GCGACCCTTGATACGCTTCATTGTTCGATCATTGTT	262	234	308	280	325	230	184	212	382	253	346	306	328	252	156	246	212	180	202	210	212	156
	299	CAGGTGCTCCGAGCGACGAGCCGGAACTAATGTCAC	951	850	809	810	713	643	500	532	870	584	768	726	769	546	432	562	544	446	474	415	410	332
	300	ACGGTGCTCGTTAAATAAACAATTTAAGGAACTGAT	742	690	624	671	480	542	356	406	709	562	656	699	670	520	387	450	437	364	324	359	282	234
	301	ACGGTGCTCTACAATCTAAAATGTGGAACTGATGAC	546	426	473	496	377	407	273	348	556	392	472	538	474	336	269	363	276	197	280	304	254	186
	302	CTCAGGTGCTCCGTACTTTACGGAACTGACAAACGT	690	595	554	658	508	569	369	450	660	482	584	642	589	450	346	414	434	312	342	415	353	272
	303	AAGGTGCTCCTGTCAATCAACGACGGAACTAATGCT	448	406	436	439	321	366	240	326	439	296	413	448	408	289	256	332	262	226	243	241	222	180
	304	GAAGCGGTGCTCACTAAAGTGAACCTTTATTGTTTT	661	604	604	670	598	568	424	483	630	490	614	674	754	546	373	489	383	322	352	411	384	284
	305	GCGGTGCTCGTTTCATACATTGAAGGAACCAGTTTC	476	425	392	448	310	341	226	255	493	342	408	492	392	290	214	282	284	205	248	246	230	192
	306	ACGACACGGTGCTCGACAGTAAAGGTGGAACGTGTC	762	629	647	632	386	552	362	395	686	504	597	607	509	424	338	450	420	300	322	330	258	258
	307	CCAAGGTGCTCGAACACAAAAGTTGGAACTTGTTAT	620	554	596	588	523	506	341	385	572	420	541	552	583	444	302	382	376	294	295	332	310	244
	308	TAACGGTGCTCTGACTCAAATCGGAACTTAATTGTC	570	503	522	563	402	440	285	382	595	435	500	576	462	382	266	374	410	272	266	330	265	218
	309	GATGGTGCTCTTGGTAGAACCAAGAACTCAACGTCC	642	520	510	564	400	466	280	307	636	454	480	584	494	374	267	329	396	250	283	367	254	206
	310	CGGTGCTCGTGCATCCAGCGATGGGTCGGAACGAAC	782	738	764	872	530	638	458	516	810	568	706	788	696	558	428	528	516	396	415	459	382	334
	311	CCTGTGGTGCTCGCCTTTAAAGGGGAACCAGCTGTC	673	642	626	699	442	532	322	424	754	552	608	709	546	416	308	385	487	296	348	411	314	277
	312	AAGGTGCTCCGTAGTTTCTCCTCGGAACTAATCGAC	362	305	310	368	243	268	196	223	368	282	325	356	288	248	182	203	254	176	186	210	165	156
	313	GTTCGATTATCTCTAAATTGTGATACGACCCTTAAC	210	159	219	214	265	165	138	156	286	204	275	210	264	184	116	172	156	154	180	154	196	134
	314	GACGGTGCTCCAGCTTTATTGCTGTGAACTCGATGC	486	448	428	544	276	382	248	302	576	402	380	521	346	307	222	293	339	213	273	314	238	176
	315	GTCGTACGCGTCGTAGTACTGTCAACACATACGATG	282	232	436	390	533	272	225	297	444	247	454	344	574	331	196	285	206	210	294	236	316	234
	316	AGTGTCCATTTGCAAACAAGGCCATCATAAGCATGC	280	256	385	351	374	300	178	192	362	278	450	387	465	319	195	252	170	152	256	202	237	192
	317	ATGGTGCTCACGCGAGTATTGCGTGAACTAAGGTG	362	315	312	344	216	269	194	250	340	235	312	353	302	222	168	239	218	158	178	194	187	138
	318	AGGTGCTCCGAGTGTAATTACACCGGAACTATGTCC	520	477	457	568	296	375	244	302	506	370	420	510	362	313	217	324	336	222	258	295	256	168
	319	AAGGTGCTCTTTCGCGTAGCTGATGGAACTTAAATC	547	508	547	621	426	472	302	386	668	477	500	647	500	411	314	404	415	268	308	417	298	220
	320	ATGGTGCTCGGCTTCAATCAAAGCGGAACTAGCGAC	542	464	433	470	353	368	257	304	500	348	435	428	387	306	243	276	300	210	235	262	204	168
	321	GCGGTGCTCCTGATAAACAGGAACCAATGCGTGACG	586	461	534	554	404	446	298	347	593	384	492	564	452	373	286	353	358	202	289	288	276	212
	322	AAGGTGCTCCAGCCGTGCTGGAACTTAACGTCGTGT	798	724	644	726	534	576	348	468	762	542	607	688	552	516	322	414	469	318	348	420	302	254
	323	AGGTGCTCCGGGCGGTTATAACCCGGAACTAATGTG	639	560	543	610	464	460	343	398	600	385	560	604	520	366	288	397	421	294	337	336	286	224
	324	ACATTCCTCTGAATAGACTAAAGACCAATGCAGTTC	362	329	410	354	686	388	151	251	560	608	507	428	424	532	292	354	447	192	226	226	256	196
	325	GCGAGGTGCTCCATTTATTGGAACTTGCTATGGACA	598	494	532	566	566	472	342	308	501	384	439	474	564	408	314	317	322	266	266	270	270	196
	326	GGAACGGTGCTCCTACATTAAGGAACTTGCATTGC	549	468	444	526	306	412	250	283	535	377	440	494	376	348	254	304	310	208	238	295	184	169
	327	GAGGTGCTCCGGTATGTACTACTGGAACTTGATCGC	610	568	712	796	484	530	315	525	672	458	672	690	530	450	304	570	389	251	340	400	290	230
	328	CAGGTGCTCCAGAGAACAAAATCTGGAACTATTGC	312	295	290	337	218	228	160	186	330	219	274	320	259	199	156	204	226	148	160	172	160	102
	329	CGACGGTGCTCCGGTCGTTTTCCCGGAACTCGAATT	582	479	460	530	350	402	288	340	564	410	444	462	441	326	253	305	355	261	313	316	259	198
	330	ACATGGTGCTCCGTATATTCGGAACTGTAAATTCTC	555	455	482	502	442	424	248	350	464	374	401	424	404	335	287	328	346	244	272	268	214	195
	331	TAGTGGTGCTCCACAGTTTTCCTGTGGAACCTAACT	480	416	440	460	334	382	254	316	476	359	418	438	452	319	219	294	332	248	208	272	214	198
	332	AAGGTGCTCGGTACTGACCGTTACGGAACTTATGTT	596	548	533	576	460	423	314	406	571	414	542	550	549	405	324	417	360	278	286	310	273	224
	333	AGCGCGAACGGTGCTCATCGGTCAGATGAACTTCAC	559	551	508	570	384	457	286	348	609	443	490	560	454	396	280	378	353	272	262	322	243	202
	334	GCAAAATGTAGTCTGGTACTGTCAATACATATTATG	204	148	281	256	290	182	146	188	290	174	288	238	350	206	140	176	184	172	228	166	218	140
	335	AGTGGTGCTACACAAATAGAATGCGTAACCTATTTC	397	342	366	448	321	329	210	285	444	294	386	471	394	254	252	311	252	168	211	247	209	144
	336	ATGGTGCTCTGTCACTAATAAACGATGGAACTAAT	465	405	407	458	324	382	215	300	424	308	382	387	410	297	228	277	270	198	221	232	209	162
	337	ACAAATGTACGATTGGTACTGTCAGCACATATGATG	200	152	300	251	288	176	162	184	284	162	286	215	324	215	124	174	158	150	195	161	210	148
	338	AAGGTGCTCGCAACTTTCTAAAGTTGGAACTTAACC	538	440	464	498	290	396	248	287	532	365	444	494	378	316	234	277	338	228	254	290	236	186
	339	TGTCCACTGTGGTGCTCCGTGAAATAAACGGAACCA	526	450	406	434	340	384	250	288	502	366	405	442	407	356	234	298	344	227	253	266	203	180
	340	CACGTGATGGTGCTTCAAAATTGGATTGAAACTCAC	458	416	384	433	298	392	204	246	440	346	425	409	400	301	222	266	329	206	213	252	198	178
	341	TGCGGTGCTCCGCGCAAGCAATGCGTGGAACCAATT	642	536	546	550	416	418	298	394	638	394	520	523	562	353	298	400	360	300	323	305	274	216
	342	GTGGTGCTCCTTGAATTAGATCAAAGGAACCAAT	444	380	390	390	314	338	225	257	431	281	342	390	352	265	208	270	290	214	232	227	214	173
	343	GTTCGATTGCCTGTAATAGAGTCACGACCCTTGTCC	195	167	208	202	230	170	126	156	260	183	280	228	260	187	101	175	155	111	172	139	164	111
	344	GAGCGGTGCTCCGAAATGTTTTTCGGAACCTCTGCC	474	374	380	432	252	315	204	240	474	290	378	396	320	256	178	260	293	198	227	250	194	166
	345	ATGGTGCTCTGTCTTTTGCTGCGGAACTAATGGTCG	542	440	462	410	373	393	260	312	463	400	421	395	432	336	228	277	302	230	232	237	211	157
	346	AAGGTGCTCCGGCTATCTATAGCTGGAACTTATGCG	627	504	478	589	422	448	287	355	616	403	466	536	510	363	278	340	371	256	306	332	278	212
	347	GTGGTGCTCTTGTCAGTCATTGCTGAAGGAACCAGT	444	434	452	452	325	398	242	315	458	329	425	425	430	324	248	257	314	233	250	269	234	212
	348	GCGGTGCTCTCGTGGAAATCTCGCGGAACCAATGCC	737	645	702	683	588	529	364	424	696	491	610	624	655	456	364	414	452	316	362	381	346	274
	349	ACGCGACCTTGATTTAAACTCGTTCGATCGTTTGCC	238	170	210	250	239	182	126	116	272	208	271	226	284	184	108	164	180	137	172	164	172	118
	350	GCAGGTGCTCTCAGTACATAAACTGGAACTGCTTGG	452	466	431	488	287	379	215	267	500	378	374	466	388	316	241	290	344	234	243	291	250	159
	351	ACACGACCCTGTGTTAAAACCTGTTCGATTGTAACC	228	196	259	232	276	200	127	150	314	214	302	240	302	222	134	186	180	154	171	164	190	132
	352	TTTAGAAGTTGATCTAATTCTAACTCAGTACGTCAC	222	292	310	820	428	226	410	553	210	276	316	902	849	228	237	664	118	306	182	616	294	128
	353	TTGCAGGTGCTCCAATCATTGGAACTCATTCTGTGC	454	374	378	409	315	354	214	230	448	306	364	377	370	261	226	238	266	250	238	252	176	182
	354	AAGCGGTGCTCCGGTTATACCCGGAACCTTAATGCT	558	479	451	531	377	432	264	300	586	423	472	506	410	354	232	320	351	266	277	323	251	209
	355	ATGGTGCTCCGTGACACTCAATGCTCCGGAACTAAT	656	542	522	527	444	460	284	354	570	410	510	525	493	400	309	357	367	296	291	274	239	214
	356	AATGGTGCTCCGCCTTCTTCAAGCGGAACTTACTGT	470	440	428	450	296	362	224	281	486	319	392	424	368	290	217	295	318	202	228	284	222	161
	357	ACGGTGCTCCTTAACAGCTAAAGGAACTAATGTCCA	440	410	383	418	346	333	234	272	420	295	390	392	368	288	228	294	249	202	210	224	199	172
	358	AAGGTGCTCTAGCAAGGATACTTGCTGGAACTTAGT	594	526	568	578	476	482	316	382	535	374	489	517	536	373	292	354	375	261	290	292	276	262
	359	AATGGAACTTGATACGCAAGGTGCTCCGTTATCATC	480	499	522	563	312	385	254	302	544	416	451	524	352	350	224	298	340	180	245	310	212	172
	360	ATCCAAGGTGCTCTCGCCCTTATTTGTGCGGAACTT	596	494	444	436	332	400	234	266	568	410	440	429	449	378	226	301	346	266	266	276	213	158
	361	TGAGATACCAGGCGGTCATATGACACCGAACTAGTC	278	227	352	628	329	202	324	464	211	203	264	565	538	194	172	436	164	306	168	444	192	118
	362	AAAGGTGCTCGAACTGCAGTTGGAACTTTAGTCATC	449	478	370	457	334	364	218	259	548	395	492	504	420	360	254	284	399	250	258	302	236	192
	363	AGGTGCTCGGCGCGTATTAACGGCGGAACTATGTAC	371	394	358	406	262	296	188	266	396	290	346	405	338	256	210	254	274	192	201	229	218	146
	364	AAGGTGCTCTCGAATGATCCTTTGAGAACTTATGCC	565	546	621	562	406	466	276	384	545	428	508	523	480	374	230	340	392	262	292	332	260	222
	365	TTATGTGTTGTCGATTGGTACTGCCAACCAGTGACG	165	134	200	170	240	142	103	120	222	128	192	162	239	154	101	128	156	93	148	134	171	107
	366	AAGGTGCTCCGATGTCTTTCGGAACTTGATGACGCT	524	442	440	517	360	442	248	325	538	384	413	502	414	365	232	288	314	208	246	306	244	165
	367	ATGAGGTGCTCCGTTGCAACTCGACGGAACTCGACT	560	506	500	514	334	400	281	298	597	398	480	492	476	366	265	322	332	228	252	307	258	201
	368	CGGTCCTCAGTCTAGACTAATGACCACCGACTGTTG	310	302	344	296	490	312	136	240	432	449	400	341	348	369	222	294	390	171	206	228	228	164
	369	CAGGTGCTCCTACAAGATGATTGTATGGAACTGCAT	494	450	481	494	388	403	270	341	516	380	477	458	425	333	264	308	282	207	252	264	237	200
	370	GAGGTGCTCCGTCCTTCCGGCGGAACTCAACTGCGC	830	751	666	730	496	577	378	460	861	646	648	775	597	550	374	487	500	346	393	429	341	260
	371	GCGGTGCTCCGTTCGATAACCGCGAACTGAACCAGT	506	447	442	446	381	360	257	344	556	378	452	480	438	318	240	350	334	240	241	263	244	178
	372	ATGGTGCTCGCCATAGTATTATTGCGAACTAACGTT	324	296	294	350	238	242	188	256	343	230	299	338	332	211	180	253	204	162	180	189	173	138
	373	GATTATGGTGCTCGACTTAAAGTGGAACTAACCAAT	548	478	482	463	396	432	256	312	516	378	456	481	468	370	248	330	326	233	260	303	230	206
	374	GTTCGATCCATAAAGCAAATATGGCGACCCTTGAAC	169	108	148	153	218	130	102	111	215	148	204	168	194	148	85	129	136	101	138	114	134	111
	375	TAGGTGCTCGTGATTATCCAAATCGGAACTAATGAC	409	370	394	400	284	295	219	277	422	308	365	381	340	278	207	254	268	168	201	226	209	160
	376	GCGGTGCTCCGTTGGCGAAACGGAACCAATTCACTG	446	417	418	512	318	408	256	331	570	396	416	513	403	325	218	320	310	180	212	271	220	184
	377	GCGGTGCTCACGCTATATACGCGTGAACCAATGGAC	464	464	434	494	310	384	260	322	514	375	405	488	420	334	246	295	316	214	246	276	224	154
	378	TGCGACCCTTTCGCAGGAATTGTTCGATCAAACAGC	188	170	224	208	226	156	107	113	256	197	248	202	208	169	95	130	158	161	162	146	168	136
	379	ATGGTGCTCCAGTACGCAACTGGAACTAATGCTGAG	494	458	448	494	342	420	265	352	536	375	422	508	430	351	232	320	286	225	235	272	238	161
	380	ACAATTGTGGTGCTCCAATGGAACCAATTGTTCAAT	508	378	402	394	321	325	226	247	420	318	368	361	394	303	218	252	290	216	209	240	172	158
	381	ATCACGGAACTACGTTTGCGTACGTATGGTGCTCCG	414	452	388	473	259	352	183	296	464	314	296	440	312	296	164	253	326	168	210	260	186	122
	382	ACGGTGCTCCTTTGCTATCAAAGGAACTAGTGCTTG	390	367	346	398	258	328	202	234	418	318	328	386	326	262	187	223	258	177	178	242	184	144
	383	CAACGGTGCTCCAACGACAGATTGGAACTTGATGTT	394	353	354	398	244	332	206	252	423	285	306	366	303	259	196	250	278	160	200	240	204	132
	384	AAGGTGCTCCGTCTGGCATAAGACGGAACTTAACTC	530	504	426	528	314	404	216	295	626	436	444	554	384	354	240	306	338	204	270	323	292	170
	385	AAGGTGCTCCTTACACTTACCGTGTCAGGAACTTAG	507	438	438	474	336	406	221	286	520	356	446	465	416	362	257	311	320	212	242	246	225	173
	386	GTTCGATTGCAGCTTGTATGCTGCACGACCCTCGAC	208	166	208	200	240	176	110	134	252	200	264	190	207	180	117	178	181	126	161	161	151	130
	387	TGATTTCACCAGGTGCTCCGAACATAAAACGGAACT	371	310	306	310	240	264	194	198	346	268	295	309	304	247	166	203	252	192	200	213	175	144
	388	ACCAGGTGCTCCTGACGAACCAGGAACTGAAGTGTC	556	544	512	576	390	426	260	333	568	410	466	524	472	370	229	326	364	265	294	308	262	189
	389	ACAGTTGTGCCTTCTTATTGAAGGTGGTATCGTTTC	132	69	104	86	104	159	67	88	129	134	135	88	71	138	86	120	122	106	78	93	72	80
	390	GCGACCTTGCACTGTACGCTCGTTCGATCAGTGTTA	228	194	214	242	281	178	151	168	300	214	272	214	275	198	117	188	182	152	156	165	168	134
	391	AAGGTGCTCGCGGCGGAAACGACGCGAACTAATGTT	521	464	436	512	317	379	273	322	509	338	462	534	427	302	260	327	329	214	270	270	248	188
	392	AACGCATAGGTGCTCTGGTCGATGACTGGAACTTGC	558	520	456	496	300	398	252	260	522	346	452	414	348	336	232	272	326	221	208	252	186	173
	393	CACGACCCTTCATTAGTTGATTGTTCGATTGAACAT	204	174	216	216	228	158	124	150	230	181	234	207	264	182	124	166	160	119	156	152	172	120
	394	GCAAATGGTGCTCTGTAAATTACGGAACTTTCAGTC	282	266	252	301	189	214	136	186	338	224	244	332	216	224	142	181	214	124	148	190	138	106
	395	TGCAAGGTGCTCTAACTACCGTTGGAACTTGCTCAG	499	405	368	427	303	304	205	275	452	372	388	401	332	300	212	268	284	188	222	246	198	154
	396	TCTAACTACTTTAGATCGTGCCTTGCGGCGTTGCTC	117	64	99	76	87	138	66	69	126	140	116	96	76	122	78	96	114	102	69	100	74	72
	397	GTATCACACATGGTGCTCCGGAATAAATCTGGAACT	338	315	314	298	235	254	153	202	318	216	280	298	292	208	163	188	215	135	178	184	136	128
	398	GACGGTGCTCCAGAGATTTGAATGCTGGAACTCAGT	388	348	332	344	234	280	185	227	357	252	316	326	329	234	173	220	239	157	194	226	172	152
	399	GAGGTGCTCCACCGTGTATAATCGGCGGAACTCATT	584	504	494	492	408	428	280	340	530	377	449	440	471	334	270	344	354	274	274	281	261	220
	400	CGAGGTGCTCCATTCCGAATACGATGGAACTCGCCT	482	411	387	400	302	318	209	244	429	317	382	378	366	330	203	250	299	199	216	266	190	180
	401	TGCGACAACGAATGGTGCTCCAAACTTTGGAACTTC	443	408	374	392	242	350	192	256	448	324	378	436	346	325	222	278	310	180	222	274	165	156
	402	ACAAGGTGCTCCTATGCAGTAGGAACTTGAACGTTTT	590	408	446	460	402	388	278	312	432	273	364	339	390	300	197	263	274	214	214	219	213	171
	403	TAATGGTGCTCTGATGTTTTGATCGGAACTTATAGC	198	202	196	240	120	165	107	138	268	180	216	220	188	166	94	128	172	100	144	139	120	86
	404	TACGGTGCTCTGCAAGCCTGCGGAACTAACTGCCTC	414	347	350	404	262	318	186	251	447	286	346	361	302	260	194	231	238	174	198	218	172	138
	405	TACGGTGCTCCGCTATCAAACATACGGAACTAAATC	231	222	200	264	142	174	112	166	317	188	216	270	223	184	130	170	190	108	140	164	130	100
	406	TTCAGGTGCTCCTTTGTTATCCAAAGTGAACTGACT	288	227	263	267	190	252	146	163	316	226	276	294	247	202	131	170	206	146	142	170	145	106
	407	TCACTGCATGGTGCTCCAACTGAGTTGGAACTGCGA	440	361	354	394	247	325	190	232	383	310	333	357	292	266	188	217	243	190	196	216	177	136
	408	GACGGTGCTCCTGCTTGTCACAGGAACTTAATGGCG	432	340	332	378	238	318	179	230	402	284	354	390	318	252	204	228	286	178	204	210	178	148
	409	CACCGATGGTGCTCGGAGCGAAAACGCTCGGAACTC	502	411	384	428	255	324	204	248	456	328	372	390	322	262	192	240	294	190	219	250	201	165
	410	GAGGTGCTCTGATAATCTCTATCGGAACTTATGCCT	368	275	308	331	250	292	142	209	361	242	280	328	280	218	168	221	218	158	163	194	170	133
	411	AGGTGCTCGGTGACGATACTCTACACGGAACTAACC	432	373	387	460	266	320	200	252	469	351	398	434	358	317	190	259	282	186	222	272	216	149
	412	ATGGTGCTCCTGCACATATACCATGCAGGAACTAGT	306	295	278	292	212	217	162	196	346	218	303	287	270	200	156	184	225	144	162	165	163	98
	413	CAGGTGCTCGACACCATAATTGTGGAACTGAGGTTC	362	362	330	380	231	308	188	246	389	272	335	389	269	283	181	233	269	166	191	251	181	144
	414	CAGGTGCTCGAGTTCGGAGACTGGAACTGAACACTC	458	396	400	406	301	366	219	244	458	312	354	397	356	292	223	258	294	209	225	271	186	138
	415	ATGGTGCTCAGACTGGGTCAACCTTTCTGAACTAAT	376	372	353	393	317	324	206	260	394	283	366	360	364	272	204	268	230	182	200	216	174	154
	416	GATGGTGCTCCATTTAGCTGAATGGAACTCATGTGG	248	201	220	238	150	182	142	146	250	162	200	219	186	128	109	132	162	102	132	125	123	92
	417	CGTGATGGTGCTCCATCGCAAGACGGAACTCACTAT	344	290	316	348	216	264	175	262	402	274	293	326	288	212	171	258	233	136	166	171	174	101
	418	ATGGTGCTCTCGACATCATAGTCGAGAACTAGTACC	360	356	305	306	166	232	172	180	358	250	287	302	238	196	160	196	226	160	170	174	144	113
	419	ACAGGTGCTCTATCGAACAATGGAACTGTAATGGCT	400	355	341	356	238	266	186	214	384	277	314	346	294	218	180	198	260	178	190	210	158	124
	420	CAACAACGGTGCTCTCGCGTTACTAAACGAGAACTT	363	314	278	273	196	231	154	162	328	264	292	293	280	206	192	198	228	174	162	162	156	128
	421	TGAGGTGCTCTTGTTGGGAAAACTGGAACTCAAGTG	351	334	341	344	276	296	157	230	392	254	311	370	320	251	195	222	220	194	184	235	190	152
	422	ATGCATGGTGCTCCGCAATAAGCGGAACTGAATATT	360	290	278	296	246	266	173	207	357	242	264	320	264	233	166	210	212	152	150	185	138	125
	423	ATGGTGCTCCTCAATGCATATTGGGGAACTAATACC	344	316	284	318	211	263	153	198	332	240	285	302	264	190	158	202	214	136	195	187	166	128
	424	AGGTGCTCCGACAACTGATGTCGGAACTAACGTCCA	432	379	360	388	292	331	183	250	452	290	342	396	330	240	197	248	261	178	188	214	182	143
	425	ATGGTGCTACACTGCTTAGTCTCGCGTGTAACTAAT	318	256	274	286	196	234	146	201	328	215	304	325	274	190	146	174	210	134	141	170	134	102
	426	ATGGTGCTCCATGCGTAAGCCGCCTGGAACTAACTC	378	316	310	368	213	248	166	222	393	241	314	338	271	235	188	218	266	160	198	226	165	138
	427	CGTGGTGCTCCGTCCTAAACGGATGGAACCGGATTC	414	398	402	441	264	314	211	295	476	310	386	420	323	264	196	290	273	182	193	272	221	146
	428	GCGGTGCTCCTGTACTCCACGACAGGAACCAATACC	563	485	463	493	360	428	286	355	540	376	468	501	482	340	295	341	333	222	264	292	270	196
	429	ACGGTGCTCAGGAAGTTTGATCCTGAACTAATGCGT	296	258	250	282	194	240	142	190	306	226	234	288	220	210	144	180	184	124	138	170	142	110
	430	TCGTGCTCTGCATTGGCGACAATCGGAATTAATCTC	314	286	248	326	200	262	166	198	375	238	306	342	256	210	178	210	234	151	193	191	165	116
	431	GTTCGATCAAGATACTCGTATTTTGCGACCCTTGCA	140	112	153	154	172	116	72	100	195	120	184	118	180	131	73	122	112	94	94	112	125	102
	432	TTGATAAGGTGCTCCGTAATGTTGCGGAACTATCAT	296	272	244	296	164	221	124	166	323	226	238	282	232	184	131	172	238	124	138	146	125	106
	433	TAACGGTGCTCTAACGTTCGACGCTGGAACTTAAAC	216	202	218	274	168	226	111	143	282	206	245	265	218	166	130	152	164	118	113	153	130	94
	434	ATGGTGCTCTAGTGCTCGAACACTGGAACTGCTGGC	270	237	242	288	164	207	152	157	310	204	234	265	212	161	136	157	193	142	146	147	126	90
	435	AAGGTGCTCCTTAACAGAAGGAACTTATGTCGCAAC	396	360	381	397	272	318	224	252	429	300	362	396	325	260	195	228	233	192	194	203	178	162
	436	AAGGTGCTCCGGATGTTGCGACATACCGGAACTAAT	420	351	348	405	257	295	211	246	409	264	330	356	328	242	188	235	244	167	212	209	172	144
	437	TAGACGGTGCTCGGTTGTAAGACGGAACTCTAATGC	463	424	386	436	290	352	194	238	466	340	352	430	338	295	188	237	288	214	224	249	197	154
	438	GCAGCGGTGCTCTAGATAATCTGGAACCTGCGAATC	352	361	318	366	222	253	159	202	414	270	315	344	264	228	151	181	280	168	194	195	170	146
	439	CGGGTGCTCGATGTCCTTATACATGGAACCAATGCC	401	350	358	370	290	304	201	254	376	266	320	366	339	244	192	246	224	174	204	222	197	148
	440	GCGGTGCTCCTCTTAGTTTCGAGGAACCAGTGTATG	290	234	241	235	198	199	164	184	272	154	252	216	221	156	139	168	164	110	166	138	135	110
	441	AACGGTGCTCCTGTTTGACAACAGGAACTTAATTTG	379	359	331	398	266	322	212	252	428	311	327	414	349	269	212	255	258	174	187	261	209	131
	442	GACGGAACTTGACATCAAGGTGCTCCGTCAATCTTT	388	416	354	442	258	311	171	278	470	301	326	417	264	264	168	222	291	156	180	224	170	118
	443	GTTCGATCGTATCCTACTGATACGCGACCCGTACTC	172	141	194	187	228	152	88	134	228	160	232	200	212	157	101	157	133	121	131	118	150	96
	444	TAAGGTGCTCTTGACAGCTATTGCCAGGAACTTACT	315	268	280	308	200	248	147	180	308	217	246	316	268	200	138	181	196	159	158	156	146	117
	445	GTAGAGGTGCTCATACATGAACTCACAACGTGCAC	444	356	374	360	346	323	222	252	352	272	366	340	346	282	230	236	230	192	202	192	162	150
	446	GTGAGGTGCTCCGTTTTGTCGGAACTTACATGTGCA	306	268	265	280	226	258	164	154	238	186	220	234	244	189	151	152	168	110	146	143	133	104
	447	AGGTGCTCCGCACACATAACGTCGGAACTAATGCTC	365	374	360	369	230	302	193	238	408	281	342	360	291	244	214	220	258	178	208	210	164	134
	448	GTTTGATTGCAGTTAAAGTTCGGCACAACCCGCGATC	116	88	106	102	124	84	50	73	134	96	114	94	107	89	46	90	90	66	76	66	76	59
	449	AACAGGTGCTCACGATAACCGTCGTGAACTATTAAC	355	330	311	354	222	276	178	206	388	288	312	347	302	238	164	228	246	155	170	207	166	130
	450	GTTGGAACTACAGAAATGTATGGTGCTCCTTCGAGC	214	238	244	274	147	196	111	158	270	214	220	287	158	173	118	143	175	100	122	174	103	88
	451	ACAGGTGCTCCGGCTTTAACCGGAACTGCATTGTTC	414	374	353	416	292	287	172	216	378	274	320	376	316	248	176	226	262	166	207	210	182	158
	452	GACGGAGTGGTGCTCTCGTTTTAAAACGGAACCTCC	350	291	258	276	190	236	153	166	279	208	267	254	216	176	146	145	204	160	141	142	122	118
	453	GACGGTGCTTCTGTCGTATTACAGAAACTCACTGAC	294	260	245	292	186	220	129	180	316	230	238	291	227	219	140	160	198	114	142	204	145	104
	454	CAAAGCCGACATGCTGGTGTTCATGAATACACCATC	201	153	194	196	194	167	84	100	214	180	234	214	222	198	106	110	112	104	149	110	124	122
	455	GACGGTGCTCTTAAACAAGTTAAGAACTCAATGCTA	345	304	257	351	254	248	170	202	372	254	287	306	318	230	178	192	230	156	148	209	166	120
	456	CAGGTGCTCCATCTTCACAGGTGGAACTGATGGACG	458	404	363	406	296	341	212	262	454	327	378	390	344	266	212	264	262	196	212	216	192	160
	457	CACGACCCTTCCTACAGTCTGTTCGATTGAAGACTC	168	130	174	168	180	135	86	100	222	154	211	160	201	132	94	109	118	115	118	116	123	94
	458	GACATGGTGCTCTGAAATGCATTTGGAACTGTCACT	264	233	209	248	184	204	132	180	254	182	230	260	221	158	138	182	160	112	142	140	111	82
	459	GTATCAGCGAGGTGCTCGGCATTTCAGTGCGGAACC	532	478	412	434	312	383	234	270	457	338	376	436	386	303	231	284	308	232	248	274	182	184
	460	CGTCCCGTAGTGGAGACACGGAGCGGGCAGACAT	455	278	654	583	616	432	317	488	466	317	440	532	744	354	197	428	366	310	308	346	290	206
	461	TGCGGTGCTCCGCAGAACAAAACGGAACCAAGTCTC	300	260	267	282	170	222	121	185	328	222	258	298	210	190	135	176	198	120	132	178	132	108
	462	AAGGTGCTCCTCTGCATTAAGGGTAGAGGAACTAAT	336	282	298	312	238	250	159	209	340	216	300	282	260	189	186	198	216	136	152	177	150	134
	463	AATGGTGCTCACTTAGATCAAGATGAACTTAATGCT	276	261	252	306	192	267	144	196	304	227	262	294	235	207	152	206	172	115	140	185	130	101
	464	TAAGGTGCTCCGTGTCTTCGCCGACCGGAACTAGAT	396	316	298	347	222	255	174	200	362	253	299	319	302	212	168	227	222	186	180	194	179	132
	465	CACGGTGCTCCAGTCGACACTGGAACTGACTGCCAC	556	452	408	441	391	390	252	306	513	356	437	416	440	315	238	296	322	253	258	266	228	194
	466	TTCTGACGGTGCTCCATATGGAACTCAGCAAAGATC	404	312	316	302	282	286	184	204	382	236	322	286	306	248	174	196	234	194	177	200	184	129
	467	GAGGTGCTCTACGCTTTAAAGGCGGGAACCAGCGCC	306	260	237	258	156	176	134	142	282	182	229	248	194	174	124	152	197	114	137	142	112	107
	468	CGATAGGTGCTCCGGTTTAAGCTGGAACTTCAAATG	326	270	270	286	197	233	138	180	312	242	236	269	236	198	136	170	232	130	164	177	136	115
	469	AGGTGCTCGCAGCCTACTTAAGCTGGAACTAGTTTT	274	229	260	261	186	215	142	176	316	174	242	276	218	178	135	184	200	140	148	164	128	108
	470	GATCGACAGGTGCTCTTGCAATGCAATGCTGGAACT	382	337	341	302	250	270	180	194	330	264	282	324	312	234	169	198	212	168	168	198	156	137
	471	AATCATGGTGCTCCGCACGAAATACGTGCGGAACTG	414	318	274	315	185	226	165	147	355	245	280	282	265	208	134	177	252	156	171	160	146	108
	472	TGCAACGGTGCTCGCAATCATCGTGCGAACTTGCGT	255	242	226	270	139	195	133	172	322	208	232	264	188	178	118	155	176	118	131	167	117	96
	473	TAGGTGCTCGTCTGCTATCGCAAAGGAACTATTGCC	315	292	310	343	232	254	161	187	337	234	282	337	301	211	154	207	190	164	148	227	159	102
	474	AAGGTGCTCCGCTGCAAACAATTGAGCGGAACTTAT	398	303	312	338	192	255	155	188	326	273	326	289	264	227	154	192	237	151	174	190	148	108
	475	TCACCCTCGCTATAAAAGCGCGTCGCTGTGAATGCA	92	42	64	88	64	110	54	57	98	80	86	67	58	91	68	76	82	86	56	79	62	54
	476	TCACAATGAGGTGCTCGAGCGTTGCTGGAACTCATT	441	384	342	368	274	330	191	228	383	300	351	328	313	294	188	252	277	222	188	230	170	151
	477	ATTCGTGTGCACATGTTGTTTCGTCCCATCAAATCA	175	134	192	184	229	168	116	128	204	152	238	228	314	204	110	142	85	92	150	135	152	146
	478	TGTACCAACACGGTGCTCCGTTTAAAGTACGGAACT	238	206	210	216	164	186	120	158	250	176	210	245	194	158	122	138	170	118	134	160	119	96
	479	GGGTGCTCTTGGGTGCGACTCCTAAGAACTAATGCT	342	299	294	326	296	300	173	210	382	250	310	312	325	267	210	216	242	188	197	242	220	160
	480	GCGCATGGTGCTCCGCAGTATTGCGGAACTGTGAGT	332	320	244	290	221	270	166	184	320	226	264	280	283	220	160	186	212	148	126	168	153	118
	481	AAAGGAACTTGGATTACAAGGTGCTCCTTCCATTGC	328	293	293	354	180	248	129	201	344	242	272	366	212	196	140	179	198	126	158	204	132	103
	482	ATCATACGCATGGTGCTTCAGGATGCCTGAAACTGC	378	374	346	368	208	300	179	182	369	290	333	362	304	266	198	220	214	168	179	200	144	141
	483	AGGTGCTCAACGTGTCTTAAACGACACCAGAACTGT	333	283	271	272	194	216	151	178	334	224	271	316	258	200	143	203	213	125	144	172	142	128
	484	TACTGGTGCTCCGTCTTTGTAACGGCGGAACTAAGT	223	195	174	205	115	154	102	130	220	150	184	186	170	132	110	142	148	104	120	114	112	74
	485	CATGGTGCTCTAGGTACTAACCCGGAACTGGATGCA	301	297	276	332	211	234	168	205	335	242	278	302	262	204	158	198	196	112	166	166	139	121
	486	AATGGTGCTCGACTCAACAAGTGGAACATTACTTGC	334	316	290	348	200	274	146	218	376	272	306	372	260	242	170	198	226	144	162	205	147	109
	487	ACACAATGGTCGTTGATACTGTCAACACATACTATG	133	106	164	161	207	132	86	126	176	112	168	134	216	138	104	116	113	86	132	110	130	96
	488	AGCGACCTTTGTAAAATCGCCGTTCGATCTAATGTT	168	130	180	162	190	126	94	102	192	124	192	147	180	144	84	112	136	104	122	104	120	91
	489	ATGGTGCTCACAAGGCAGAAACCTTGGAACTAACTC	215	171	173	227	120	152	106	128	216	165	191	220	174	146	102	134	147	102	96	121	100	64
	490	ATGGTGCTCTTAGTGTGTTAAGAACTAATGTACTC	275	220	216	272	172	210	130	158	278	188	206	224	182	178	129	158	182	101	131	135	117	82
	491	CAAGGTGCTCGACCAATTCAATGGCTGAACTTGTCT	340	286	272	294	172	262	161	154	326	244	263	321	254	204	156	185	188	144	131	154	140	126
	492	AGCGGAACTGTATGTACAGGTGCTCTGCTACCAGTC	341	353	324	363	240	250	154	202	340	250	304	312	266	228	166	196	213	144	161	206	162	132
	493	GTGGTGCTCACGGTGGATAACCGTGAACCAATCCTC	310	286	235	299	188	217	144	176	326	223	252	296	228	190	142	183	208	130	150	171	146	104
	494	CAGGTGCTCCTTACACTCGTAAGGAACTGCGGCTCG	370	298	270	274	226	230	156	173	310	200	277	272	258	204	154	172	206	152	149	157	148	110
	495	GACGCATGGTGCTTCACCTATTGGCAGTGAAACTGC	297	300	264	287	194	224	146	170	286	207	246	246	236	201	128	163	204	120	126	147	116	106
	496	ATGGTGCTCACATGAAGCGTGTGAACTAGTGTCGGT	268	246	210	246	180	202	134	174	287	178	224	259	205	168	126	182	162	112	120	160	116	90
	497	TGACGACCTTTGGCAACTCCGTTCGATTCGGATGAA	106	86	94	98	118	86	56	60	141	99	136	115	122	86	55	82	76	70	86	77	102	66
	498	TTATGGTGCTCCTTACTAACAAGGAACTAAAACGAA	243	235	208	260	190	216	158	167	244	188	230	280	262	190	147	194	186	115	142	173	130	97
	499	GCAACGGTGCTCCTTTTCATTAGAGGAACTTGCTCT	304	258	239	246	199	238	130	129	286	185	241	232	231	188	118	126	188	146	148	157	149	92
	500	GCTTGTTCGATCGAGAATTTCGCGACCCTGTCAAGC	106	93	103	112	112	80	66	60	148	90	126	118	121	78	48	76	80	76	89	76	84	74
	501	TCCATGGTGCTCCTCGCGGAACGAGGAACTGGGAGT	356	324	327	356	262	277	181	218	332	248	282	328	302	222	169	205	239	160	172	163	166	124
	502	ATGATGGTGCTCCTCTTACATAGAGGAACTCATAAG	346	289	302	296	224	248	147	187	332	224	239	300	240	170	168	202	219	141	150	189	140	116
	503	ATGGTGCTCTGCCTTCAGAAGACGGAACTGATGTTT	274	253	228	270	191	228	165	169	296	197	243	258	228	177	150	174	164	110	128	144	148	100
	504	GAGGTGCTCCGCGAATCATTTCCGTGGAACCAACTC	204	202	196	229	134	154	105	128	220	162	202	232	162	134	102	138	134	91	112	129	114	90
	505	ACGGTGCTCCTGCATACGTCTGCGGAACTAATGGTC	244	240	234	234	171	198	127	156	290	187	207	252	198	161	116	160	177	108	132	140	116	88
	506	AGGTGCTCCGACGTAATACTTCGGAACTAATGTTAC	284	276	281	304	198	250	130	190	328	210	246	292	245	180	142	188	207	133	155	190	164	98
	507	GACGGTGCTCCGCACTACTCGGCGGAACTCATAAGC	368	347	354	382	246	296	183	201	403	306	314	346	300	250	188	205	270	197	177	241	188	148
	508	ACAAGGTGCTTGTACCTTTCAAACTTGTAATGCACC	346	294	274	280	241	248	166	172	294	229	290	282	257	224	144	167	194	156	168	159	128	113
	509	CAGCCATATGGTGCTTCACATTCCGGTGAAACTATG	275	221	231	225	162	193	138	160	268	184	220	232	217	178	130	186	182	121	130	130	120	93
	510	ACGGTGCTCTGTCGAATTGATGACGGAACTATTGAC	204	190	178	206	147	166	102	140	226	144	194	193	184	126	120	132	140	108	120	124	90	77
	511	CAGCGGAACTAACACTAAATGGTGTTATGGTGCTCC	250	300	252	276	142	172	102	155	304	200	220	280	174	170	117	136	172	108	126	138	102	77
	512	TTGTGGTTGTGAAGGCGTATGTCTTCGACATCATGC	109	46	58	62	64	107	56	56	108	100	96	66	46	104	72	74	78	72	61	79	49	49
	513	GTACGGTGCTCCTCAAGTCGAGTTGAGGAACTGCAT	275	246	216	248	174	220	120	138	300	192	208	244	194	179	134	148	164	100	132	140	108	86
	514	GTTATGGTGCTCTTGCCACAGGCAAGAACTAACATT	368	332	302	314	240	292	173	214	324	235	294	304	285	230	146	204	223	166	158	187	154	112
	515	CACGGTGCTCCGTTTCGAAGTGGAACGGAACTGGAT	286	278	266	262	172	208	134	174	269	176	230	250	245	168	123	171	164	128	151	151	132	106
	516	GATGGTGCTCCACCGCTGTGGAACTCATGCCGTTCG	402	362	325	344	244	296	186	228	422	282	312	370	306	286	182	228	242	155	176	208	154	123
	517	CAACGGAACTAACGACATCGAACGTTACGGTGCTCT	204	232	216	242	143	161	93	142	250	164	203	224	175	146	102	120	156	98	105	134	107	84
	518	CAGGTGCTCAACGGACTTAACCCAGAACTGCATCTC	378	322	320	379	224	306	158	216	414	290	322	372	336	270	176	207	237	177	196	216	172	130
	519	GCAGTATGGTGCTCATTTAGAACTATTTCAGTGTCA	230	184	174	170	154	157	102	100	208	138	190	160	163	136	110	116	122	100	105	91	90	66
	520	CAGGTGCTCCGTACACCCGGAACTGGTGTCGGATTG	502	411	376	398	275	326	213	250	454	325	362	425	360	288	200	259	284	206	228	231	190	140
	521	TCATCAAAGGTGCTCCGTGGAGCTCACACGGAACTT	306	240	216	240	151	194	123	139	280	190	216	228	206	184	125	158	175	133	129	136	126	93
	522	TCATAGGTGCTCTCGTGAAGTCGAGAACTATCATGC	272	230	222	306	153	224	126	158	319	210	216	277	203	180	133	153	196	108	132	169	122	96
	523	GTTCAATTCATTTCGTTCAAAATGATGACCCGCGAC	104	70	110	104	118	84	54	74	143	106	142	102	116	97	52	82	106	74	82	88	89	66
	524	TTTACGCTGACGTTGGTACTGTCACTACATACGATG	101	68	108	109	138	74	60	94	142	86	139	106	161	98	63	78	73	68	104	68	90	70
	525	TCAAGGTGCTCCAACGTAAAGCTTGGAACTTGGCGT	267	222	202	232	151	205	120	136	266	174	206	230	208	159	112	132	172	108	129	130	104	86
	526	GAGGTGCTCATTGCGTCGTTCGCTTTGAACTCAAGT	289	223	236	270	184	222	119	172	294	192	228	296	243	182	140	183	182	113	140	170	149	92
	527	GAACTACATGCTTACAGTATGTACGGTGCTCACTTC	210	220	214	259	132	173	113	158	247	174	204	228	175	157	110	156	146	91	110	142	106	67
	528	TGAGGTGCTCAACGGCGCATTAGTCTAGAACCAAAT	295	252	254	252	188	197	117	136	240	182	211	238	224	161	106	135	162	106	130	128	119	94
	529	AGGTGCTCTGACCGTACTGAGGCCGGAACTAACGCT	327	306	277	316	228	273	166	214	350	241	280	299	262	197	162	214	212	138	148	171	160	135
	530	AAGGTGCTCCGTAAGTCAACTTGCGGAACTTTCTCC	224	230	207	230	136	178	122	154	248	188	208	244	201	166	110	122	168	99	112	130	113	84
	531	TCACGGTGCTCGACCTCAAGGTGGAACTGACATGCA	385	346	319	324	283	300	185	237	347	268	290	312	337	250	168	220	207	144	163	182	154	130
	532	TACGGTGCTCCGCTTTAAGTGCGGAACTAAACGCCA	220	166	160	186	121	148	101	120	218	160	165	174	114	107	87	109	162	94	104	90	92	86
	533	AATGGTGCTCGCTGAGGCGACTGAGCGAACTAATGA	227	170	180	250	118	156	101	130	228	147	209	239	145	115	102	122	157	77	106	144	99	86
	534	TCAGGTGCTCGGCGTTACTGCGCGGAACTGAATATT	302	326	292	346	239	284	178	248	356	268	306	362	293	252	183	226	243	143	200	224	187	126
	535	AGGTGCTCGCAGACTTATACTATCTGGAACTAATGC	230	236	202	222	148	156	108	135	249	163	182	250	166	149	95	133	131	104	125	131	106	85
	536	AAGGTGCTCGACGCGTGTCGACCGCGTGGAACTTGT	412	365	358	328	232	302	179	234	397	254	343	359	306	254	190	230	212	173	182	194	144	146
	537	GACGATCCTGGACGCACCTTGCTCGATTCATTCGTC	153	130	168	166	186	143	96	106	208	144	187	146	198	152	90	118	110	104	118	113	126	88
	538	AAGGTGCTCCGGTCATGTGACCGGAACTTACGTTCT	249	222	222	244	165	214	122	152	264	173	220	252	232	147	118	163	160	134	116	154	120	82
	539	GTGGTGCTCCTTCCGTACGCTTCGGTTGGAACCAGT	366	283	291	347	268	275	197	224	315	274	304	276	317	217	163	206	223	163	171	194	154	146
	540	AGGTGCTTCGACTCGGAGACCCATCGAAACTAACTC	396	320	320	368	295	270	180	186	372	248	309	322	318	293	176	193	220	162	190	192	168	136
	541	CAGGTGCTCCGTATATACACCTACGGAACTGAACGC	295	324	290	296	186	257	146	192	366	236	256	323	216	210	136	177	250	146	154	184	146	108
	542	AGGTGCTCCGCTTACGTTACTGCTAGCGGAACTAAT	318	270	278	282	200	240	146	174	298	203	246	260	258	190	150	184	188	141	146	154	138	120
	543	CAATCCGATGGTGCTCCGTTCACTCACGGAACTCGG	309	238	236	252	192	204	138	158	282	190	237	244	240	158	117	144	169	136	124	138	107	94
	544	GCGGTGCTCCAACACAACAAAACTGGAACCAAT	248	201	217	206	170	174	122	145	226	152	202	192	180	161	108	157	140	92	120	128	115	79
	545	GAGGTGCTCCGGTACTACATACTACTGGAACCAATG	248	200	203	138	121	216	132	45	240	188	196	219	202	146	117	2	134	110	122	132	106	102
	546	CGCGTGGTGCTCCATGTTATGGAACCGTAGATGTAC	244	215	206	200	172	188	124	152	224	165	194	184	194	158	114	120	150	104	107	112	96	92
	547	GTGGTGCTCTTCCAAACTTCCGGAAGAACCAGTATC	222	190	172	187	134	164	110	116	230	144	176	200	176	130	95	140	146	90	118	110	99	70
	548	GTAACATCAGCGTGGTGCTCCGATAAGCTCGGAACC	418	336	310	330	210	274	150	184	326	284	292	307	248	246	150	212	230	140	186	158	130	105
	549	CGTGGTGCTCCGGCATTGCGTTGCCGTGAACCGAAC	286	262	266	285	157	232	142	166	288	196	246	264	223	165	138	152	190	114	151	154	136	96
	550	TTGTGGTGCTCCGTACAGAAAGTGTCGGAACCAAGT	214	195	182	169	132	164	98	122	229	156	187	178	178	152	94	121	134	76	98	110	78	72
	551	ACGGTGCTTCACCTTTCGTGGAACTAATATCGTGCG	208	184	181	196	122	162	100	128	246	154	176	210	164	135	100	120	142	79	101	109	93	78
	552	TAGCGGTGCTCCTTAAATTGGAACCTAACTGTACAG	248	194	188	180	152	172	102	116	209	142	170	174	168	138	96	118	148	103	104	103	92	70
	553	TCGTCAGGTGCTCCATTTTGGAACTAACGCGATCGA	178	136	154	141	117	118	92	90	148	100	142	121	141	100	92	84	117	84	69	84	80	80
	554	GTGCGATTTGATTCACATCCTCGCTGTGCTGAATGC	108	64	79	62	74	122	48	68	128	107	108	78	54	114	70	85	90	84	59	80	44	56
	555	GGACGGTGCTCCGCAGTTTCGGCGGAACTTCATT	278	242	224	234	160	181	132	144	296	196	223	248	224	186	130	142	197	106	151	172	126	92
	556	GTTTGATTCATTCCACAAGGAGCGACAACCCTTGTC	108	86	126	115	129	92	56	82	133	103	130	113	133	108	72	108	91	67	98	78	86	66
	557	GTGGTGCTCCATACTTTTGTTATGTGAACCAACGTT	172	158	149	160	116	133	94	119	160	119	140	172	132	104	80	120	118	86	85	95	90	66
	558	TAGGTGCTCTCTTAAGTCTCGCTTAAGGAACTATGT	242	215	203	235	170	178	114	138	222	141	184	233	184	138	120	134	154	121	109	128	110	95
	559	CTGAGGTGCTCTGATAGCGTTCGGAACTCACATGCT	254	203	194	224	140	199	116	157	248	163	214	218	197	165	116	159	149	103	112	145	120	95
	560	AAGGTGCTCCAGTGTCTTCAACTGGAACTAATATTC	220	214	190	201	140	160	108	128	232	158	182	190	176	143	111	133	130	91	121	113	110	86
	561	ATGGTGCTCCTCTGCTGACAGCGCAGGAACTAATTC	230	232	217	248	177	198	130	178	272	162	222	258	224	163	132	173	162	110	119	140	130	90
	562	GAGGTGCTCCACGCTACGACGTGGAACTCAAAGTCA	360	339	308	348	238	250	169	204	358	274	275	310	286	216	167	217	223	146	176	188	169	120
	563	GACATGCGGTGCTCACGTCCATTTAACGTGAACCAT	298	248	230	266	218	238	138	164	290	192	220	235	233	180	131	183	149	124	134	154	115	114
	564	ACCACGACCCTCGTGAATTAACACGTTGTTCGATTG	126	102	118	116	120	91	73	72	165	109	148	106	130	109	48	94	105	74	70	78	87	56
	565	TTCAAGGTGCTCCGTACTTGCGGAACTGAACATGAT	210	192	170	195	140	162	115	127	211	140	192	186	164	126	94	125	132	100	103	124	95	84
	566	GAGGTGCTCCGTCAATAAAATCACGGAACTTATGAC	223	195	212	243	142	182	118	138	265	168	198	230	168	146	110	149	141	85	112	128	112	80
	567	AACGGTGCTCCGTCAGCAAAGCTTTTGGAACTTAAT	257	220	216	228	170	176	133	154	237	174	226	242	204	178	135	148	168	124	110	146	104	102
	568	CGAGGTGCTCGTGACAATCGTCGGAACTTGATGCCG	314	239	234	250	163	190	122	155	290	185	218	228	204	184	102	150	166	107	137	158	110	93
	569	GGGCTGCTACACCAAGGGATTGGCGTAACCGAAGGC	366	355	365	404	244	329	208	253	397	290	348	402	278	262	196	224	228	146	192	219	171	134
	570	ACAGGTGCTCGGCTTCCAAAGCGGAACTGTTGACAC	300	296	272	300	206	230	149	152	326	226	244	312	244	196	137	154	188	134	154	173	134	112
	571	ACGGTGCTCTGACGAAAAGCTCGGAACTAATGATCT	173	154	130	172	98	132	95	100	184	114	150	174	145	106	88	102	108	98	80	82	90	74
	572	AATAAATGTCCAAAGTACTGTCAACACATAAAATG	120	74	145	112	156	88	74	98	143	75	152	106	162	113	62	72	80	73	90	86	112	72
	573	GCACGGTGCTCCGAACTAAACTCGGAACTGCTTCTT	203	172	164	202	116	145	92	114	211	150	152	183	150	128	100	119	134	78	102	130	98	74
	574	AACGCAGGTGCTCCGTCTTTTTGAAGCGGAACTGCC	256	229	236	222	152	179	114	132	263	180	204	222	172	164	126	132	162	120	130	124	124	86
	575	TCCGAAACATCGCAAGGATTGCGCATCGTTTGGATC	78	36	52	78	54	80	42	46	78	71	78	48	44	70	55	60	69	62	40	64	41	48
	576	AACGTGAGGTGCTCCGTTGGAACTCACGATAAACTC	350	276	256	254	204	225	153	162	290	206	254	252	220	199	132	165	183	147	146	146	140	90
	577	GCTGAATGGATGTTGGTACTGTCAAAACATACTATG	106	62	123	114	140	80	62	88	135	72	136	110	172	112	62	78	74	70	92	87	101	64
	578	TCGGAATTTATGCGCCTTCGCGATATCCGCGTGTCG	98	92	109	86	184	90	36	58	146	176	124	98	102	129	74	108	144	54	64	59	62	54
	579	CGTTCGATTTGCGCAAGTGCGCGACGACCTCTTGGC	100	98	104	102	121	78	60	70	142	92	123	110	114	80	48	94	106	69	70	67	76	56
	580	GAGGTGCTCCTTGTAATTGCAAGGAACTCATGTAGA	246	196	216	232	158	171	108	138	260	154	204	219	188	154	114	128	164	112	112	131	117	82
	581	AACGTTAAATGAGCCAAGCGACTTGCATACTTGGAC	121	102	178	148	137	116	64	76	127	134	179	177	208	146	74	92	70	50	104	86	110	82
	582	GACAGGTGCTCCGATGTACAGTCGGAACTATCAACC	282	274	261	303	173	210	150	174	320	230	266	275	216	198	140	174	210	114	138	184	149	108
	583	TAGGTGCTCCGCCTCATCTGCGGAACTAAATGTACG	217	208	222	213	164	168	114	124	214	156	195	199	194	137	104	132	169	122	119	119	122	86
	584	CGTGTGCGGTGCTCATAATGAACCACACGACACTGG	248	199	198	186	180	184	120	128	244	154	194	188	197	151	114	129	141	109	119	116	104	94
	585	TAGGTGCTCTCGTTCTCTCAAACGGAACTAACTAAC	185	158	184	185	113	134	96	124	212	134	166	206	150	124	94	113	136	83	92	110	95	73
	586	ACCATGGTGCTCCGCTGGCGGAACTGGTATGTCATC	340	285	260	276	222	242	144	160	298	206	258	244	260	188	124	157	202	148	153	148	123	115
	587	GAGGTGCTCAGGAAAGGGATTTGTCTGAACTCTGTC	248	228	206	224	158	191	103	148	256	180	206	235	181	156	120	144	160	100	124	137	109	88
	588	GACAGGTGCTCCTAACACATTAGGAACTATCACTGT	238	226	216	218	172	194	126	158	270	184	213	228	180	144	114	162	153	96	128	145	118	82
	589	AGGTGCTCACAAATGTTGAACTAAGTCGTGTTTGGT	217	166	169	147	146	125	92	114	186	96	162	134	167	102	96	110	103	86	93	64	82	58
	590	AGGTGCTCTGTCTTGTATCTAGGCGGAACTAATGGC	207	216	194	212	146	149	97	120	220	152	172	200	148	120	90	118	142	106	101	112	86	80
	591	CAAGGTGCTCCGTTCTTTGCGAACTGAACTTGACGC	194	202	208	206	98	148	108	124	264	203	181	226	138	151	96	113	143	106	104	132	90	74
	592	GCAAGGTGCTCATAGACGAACCATGAACTTGCATTG	228	215	202	202	152	151	100	132	233	155	190	190	161	131	96	126	148	96	109	129	104	63
	593	TTTAGGTGCTCCGTAATATCGGAACTAATCTTGTTG	250	178	178	180	156	175	110	112	206	159	190	166	182	142	82	125	146	118	131	101	98	75
	594	ATGGTGCTCGACAGCTTCCGCTCTGGAACTAATATC	210	186	168	184	142	158	100	143	240	137	198	204	192	140	108	136	132	89	114	128	113	64
	595	TTAGGTGCTCTGAGCCATTCTGTGGCCGGAACTAGC	142	147	134	158	89	124	56	82	176	119	135	164	120	98	68	86	120	74	86	93	64	52
	596	AGTGGTGCTCCATCCGAGACGATGGAACCTATACGC	220	208	196	203	123	167	84	101	262	198	168	210	166	142	97	140	143	90	113	124	110	54
	597	TGAAGTGGTGCTCACTTCTGCAAAGTGAACCTTCGT	199	179	176	182	108	140	94	102	217	137	154	178	143	116	88	124	136	88	96	116	95	73
	598	AAGGTGCTCTGTCGATTGTTGTTCTACGGAACTAAT	172	148	120	148	108	116	99	102	175	126	144	156	128	111	80	82	113	76	99	95	68	60
	599	AATGGTGCTCTCATGACTAGTTTCTGAGAACTTGAT	186	152	162	167	117	151	100	94	202	130	160	188	142	113	86	109	119	88	102	102	86	64
	600	GTTCGATCGCCATCATCAATGGCGCGACCCTTGCAC	120	111	140	168	175	122	82	110	174	130	179	128	156	117	81	106	100	86	98	84	106	78
	601	GTACGGTGCTCCGTAAGAACTGCGGAACTGCAATAC	207	194	190	234	126	164	104	134	252	171	176	218	170	142	109	120	139	80	100	128	93	65
	602	AACGGTGCTCTATCTACGTCCTAGATGGAACTTAGT	282	262	238	247	208	226	124	169	232	202	241	216	254	182	119	153	140	127	102	134	122	108
	603	GAGGTGCTCTACGTAGAAGGCGTGGAACTCAAGCAC	234	260	251	281	172	224	127	166	266	206	214	298	208	158	140	161	176	104	126	150	116	82
	604	CAAGTGGTGCTCTTGCGAATCAAGAACCTTGCGTGT	218	180	166	186	112	160	99	136	218	162	186	190	142	119	100	102	131	87	107	120	90	72
	605	GTTTGATCAGTTACACTGTAGCTGCAACCCGCGTTC	80	74	81	93	94	74	43	44	105	74	96	89	83	58	54	72	68	52	64	68	64	50
	606	GCTGTTCGTTTACAACGTTGTATTGCATCCTTGTTT	104	69	97	102	111	84	58	58	141	95	135	102	148	92	68	94	76	66	78	76	90	65
	607	GAGAAACCAAGGCGGCTACATTGCACCGAACTGATC	168	114	182	273	112	91	154	169	110	92	130	268	220	94	60	182	80	136	61	162	76	50
	608	GTTCGATTGTGCCCGTGATTGCACACGACCCTTAGC	76	61	72	70	92	57	34	52	109	70	88	62	86	78	42	60	59	51	69	59	66	44
	609	TTCAGGTGCTCCTAGACATCTCTAGGAACTGATGGC	222	194	157	220	126	164	90	120	248	161	184	212	169	134	87	130	162	105	116	130	109	76
	610	CAAAGGTGCTCGTGCGTCGCAGGAACTTCGAATT	304	258	248	281	200	204	141	156	316	206	271	267	242	186	140	166	192	151	152	168	138	101
	611	CACGAGGTGCTCTGAAAACTTCGGAACCGTGAACAT	219	192	185	206	125	164	84	118	220	140	170	165	142	128	111	105	128	85	93	124	98	74
	612	TAAGGTGCTCTCGCACTTTCCTGCGGAACTTAAAAC	210	218	204	232	112	170	107	122	229	168	186	219	168	154	100	128	158	118	116	128	102	84
	613	TAGGTGCTCCAAACCGTCATCGTTTGGAACTAACTC	205	194	172	215	125	144	79	142	248	167	176	206	152	134	85	120	147	103	106	143	97	77
	614	CAGGTGCTCCAAACTATATATTTGGAACTAGTGACG	166	140	136	168	100	116	85	90	173	118	138	147	126	108	72	105	100	76	94	93	83	68
	615	TGAACGGTGCTCCTTTCCGGGAACTTCAATTGGTTC	200	150	165	156	141	137	90	101	144	117	162	140	158	94	88	98	100	89	110	90	73	70
	616	AGCCCTTGCTTCGATATTTCGAACACTGTCGACCTC	104	89	112	122	108	89	68	48	116	98	132	120	132	84	64	72	94	58	81	54	73	60
	617	TTTTCCCTTCTCAGTAAGGCAGTCGTGTTTCATGACC	125	118	138	402	140	102	196	242	125	110	114	437	370	94	84	290	71	170	84	302	101	61
	618	ATCGAGGTGCTCTTGCTATTGACGCAGGAACTCGAT	242	224	217	214	137	180	116	128	250	167	196	205	174	156	116	132	154	115	126	124	92	98
	619	CAACACACGGTGCTCCAATGATTCCGTTGGAACTGC	254	208	190	208	140	161	115	116	216	144	210	202	160	126	100	133	154	102	106	111	86	73
	620	AACGGTGCTCCATTGTTTTTGCGTGGAACTTACTGC	226	192	179	207	133	152	91	118	210	153	189	190	154	140	80	104	129	100	99	122	68	79
	621	CATACGACCTTGCAAGCTCTCGTTCGATTATGACAC	96	75	115	100	120	88	60	70	126	86	152	102	125	83	51	81	76	70	80	78	76	58
	622	GATGGTGCTCTTCGTACTTACGGGGAACTCAAAGCC	175	152	158	178	105	136	88	110	203	130	146	172	128	126	94	95	130	75	89	120	81	69
	623	GCGGTGCTCTATGCTCATATTGCAAGAACCAATGCT	158	132	156	166	112	138	112	112	190	111	154	148	150	116	94	101	104	74	82	98	79	54
	624	ATGGTGCTTCAAAAGCTTTTACATTGAAACTAATGC	126	115	130	140	80	98	78	82	146	104	116	154	125	72	64	88	112	68	78	76	74	55
	625	GCGACCTTTACTGACTCTAAGTATCGTTCGATCAAC	86	82	105	112	116	84	58	66	143	93	124	111	121	88	54	70	82	60	66	72	88	53
	626	TACGATGGTGCTCCGTGCATAGCGGAACTCGTAGCT	226	180	182	170	152	152	97	122	233	146	169	145	166	134	96	117	143	94	100	97	96	74
	627	GTGATATGGTGCTCATTATTGAACTATCACTGTCGC	281	206	183	192	172	182	109	121	238	152	219	161	183	157	104	132	134	109	125	112	92	78
	628	TAGGTGCTCGAAGCATACAAGCTTGGAACTAATTTC	190	175	174	216	150	148	91	106	210	144	174	216	169	124	96	120	126	86	112	113	105	78
	629	CAGGTGCTCCTAGTTTCCTTACTAGGAACTAACGCC	152	135	122	132	90	106	70	76	158	102	112	141	110	86	64	86	101	78	74	80	56	49
	630	GTGGTGCTCTGCCGGATTGTCTCTTGCGGAACCAAT	273	214	210	218	218	193	124	142	243	179	210	221	219	170	120	161	154	110	150	139	135	101
	631	GGTGTTCTTTCAATCACGACCCTCTTTGTTCGATTG	94	63	76	81	94	74	53	56	86	78	106	80	86	85	57	75	62	58	68	52	64	51
	632	TGCCTAATGTCTACGGGACTGTCAACACATACGATG	66	43	98	94	114	61	50	70	94	62	96	86	122	74	46	60	57	51	66	50	66	57
	633	GTGGTGCTCATGCGACCAACAAGCGTGAACCAATGC	232	244	236	236	172	204	124	162	264	201	223	240	216	178	150	152	148	94	148	144	114	78
	634	ATGGTGCTCCACTCAGACGTGTGTGGAACTAATTTC	240	208	208	225	163	186	118	152	237	167	212	215	215	168	108	160	152	108	115	146	127	94
	635	GTAGGTGCTCTTTCACTACTATTGAAGGAACTACGT	202	186	170	184	150	174	102	118	208	146	164	163	161	135	116	120	140	94	97	112	102	74
	636	TCACAGGTGCTCCACATCGTTAACGCTTGTGGAACT	210	155	152	158	100	142	68	88	194	144	156	169	140	113	77	109	134	85	83	96	76	60
	637	GTACGGTGCTCCGCGTATATTTTGTGGAACTACAAC	144	126	128	138	78	106	62	68	153	112	111	130	98	73	52	79	89	56	70	75	59	44
	638	TGAGGTGCTCTTGCGTCATCGCAGGAACCAAATTCA	192	152	143	182	102	145	94	96	199	133	158	184	156	112	82	123	128	84	98	113	94	81
	639	TAAGGTGCTCCGTGGATAAACGGAACTTACTCGGCC	184	158	130	150	86	109	74	87	200	114	124	157	118	100	66	74	125	77	80	85	70	60
	640	CAGGTGCTCATAAGTGTATAACTATGAACTAATGCC	159	148	152	168	120	120	76	104	168	130	134	156	129	112	84	100	110	76	82	97	91	58
	641	TCAGGTGCTCCAACTATGCTACGTTGGAACTGCGGT	240	229	202	208	125	184	114	118	252	164	182	190	144	151	97	134	150	98	120	126	106	85
	642	GGAAGGTGCTCCGTTTATAAAGCGGAACTTAGCTGT	210	163	161	198	126	150	94	112	228	130	146	166	142	138	87	108	144	82	86	96	94	63
	643	ATGGTGCTCGCACGGCATAGGTGTGAACTAATGCCT	134	139	123	148	84	104	74	96	145	88	114	141	106	84	77	90	71	55	59	78	60	54
	644	CAAAGGTGCTCCACCCATTAAGGTGGAACTGTGAGT	219	204	193	204	136	176	114	130	199	160	169	188	163	145	103	142	138	102	107	116	88	79
	645	GTTCGATCCATGTTAACTGACATGGCGACCCTTAGC	90	69	102	102	111	70	56	60	123	82	128	88	92	85	40	69	76	66	72	64	78	64
	646	GTGGTGCTCCACATAAATAAATTGAGTGGAACCAAT	202	164	192	170	134	156	98	126	187	148	165	182	155	124	89	116	111	84	98	106	77	62
	647	AAGGTGCTCACGTGCTCACAAGGCCTGAACTTAACC	216	232	225	228	142	202	122	128	298	168	206	261	198	160	112	152	160	104	106	154	126	87
	648	TAGGTGCTCCATCTGAGCCTCAATGGAACTAATGCC	166	149	178	176	106	132	79	125	190	125	144	178	128	110	84	104	112	72	100	107	92	66
	649	ACAGGTGCTCGATGTAATCATGGAACTGAAATGTGC	254	240	256	254	136	210	116	134	287	212	218	258	202	170	136	121	180	120	135	143	101	93
	650	CCGTGGTGCTCCTTAAAGATTAAGGAACCGGATGGC	154	144	148	154	89	99	70	83	180	133	120	162	98	98	59	82	124	72	84	74	74	46
	651	AAGGTGCTCCAATTGTTCAACTTGGAACTTATGCGC	181	158	126	166	88	130	73	96	202	132	126	164	118	102	81	92	101	72	88	92	68	54
	652	GAAGGTGCTCTGACCTTAACTTGGCGGAACTTGGAT	242	206	192	190	148	186	100	110	213	179	177	186	180	138	104	126	152	106	110	122	88	70
	653	CACCGAGGTGCTCTATGCAAGTGATTGCAAGAACTT	224	198	176	182	150	151	112	109	196	162	168	166	166	126	88	108	144	109	106	108	89	63
	654	GTTCGATCGCAAGCAACTTTTGCGCGACCCCGGTTC	89	70	99	78	76	52	46	54	108	72	105	82	92	68	49	70	66	50	65	49	58	37
	655	AACAGGAACTATCCGACCTGTTCGGTAGGTGCTCGT	215	192	186	210	121	141	92	136	248	145	180	210	138	155	96	131	150	90	94	112	84	70
	656	AATGGTGCTTCAGTCTCCTGGCTGGAACTTACTATC	158	136	129	142	109	114	72	88	159	109	148	148	134	110	60	106	86	60	66	88	74	56
	657	TTAGCAGGTGCTCCTTACCATACTAAGGAACTGCTC	252	225	198	209	114	146	92	106	232	164	168	197	154	126	106	110	170	108	118	138	106	80
	658	TTACGGTACGGCTAAAACTGCACGACCTCTCAGGCC	141	126	160	382	160	97	214	240	134	109	124	398	365	90	70	304	68	170	76	257	78	54
	659	CGGAACTTCGGCTAACACCTAAGGTGCTCTCGAAAC	191	215	166	213	122	160	94	112	232	170	170	200	162	125	86	96	152	82	85	132	100	66
	660	GCTAGAACCTAACGTATAGGGTGCTCTACTCCAGTT	159	168	146	170	101	122	72	93	202	122	146	168	146	99	66	83	108	69	75	102	71	62
	661	AAGGTGCTCCAGCTTCAAAATCTGGAACTTACTGCT	178	153	170	191	124	142	78	110	200	138	160	192	148	123	101	109	130	90	89	106	85	68
	662	TAGGTGCTCGGCTAGCCAACTACGCGGAACTGTGAC	188	158	158	210	116	142	97	102	212	134	180	206	152	116	88	111	140	74	106	108	100	60
	663	ACGGTGCTCATGTGCTTTTAGCCTTGAACTAATGCC	160	125	133	140	98	118	80	94	145	102	128	142	132	90	76	89	97	60	79	88	73	56
	664	AACGACCCTGTGCAGGAAACTTGTTCGATTTAGTGC	79	69	82	94	107	72	59	50	108	87	107	84	82	70	34	53	77	64	66	64	56	50
	665	AGGTGCTCTGCCCAATCGATTGGCGGAACTACTGTC	243	217	194	225	151	192	128	132	240	166	198	220	185	153	110	150	150	100	120	119	101	92
	666	GAGGTGCTCCACTTCAAGTGGAACCAATTTCACGCG	182	156	125	139	96	120	74	84	152	104	125	120	94	86	63	72	85	65	68	64	66	54
	667	AGGTGCTCGATTGCCTGTGCAATGGAACTAAACGCC	200	190	162	198	115	138	70	100	205	133	163	170	124	118	88	100	134	88	102	104	96	60
	668	ATGGTGCTCCGCTCTGCTAACAGCGGAACTAGTGCC	225	202	168	178	144	147	96	122	208	126	180	174	166	134	86	122	129	106	99	88	77	74
	669	AAATGGTGCTCTCGTTAAACGAGAACTTAATGGCCG	103	78	59	80	55	66	56	48	94	58	73	89	66	59	40	52	62	40	52	50	48	32
	670	ATGGTGCTCTAATCGATAGAATCGAAAAGAACTAAT	200	178	160	172	130	156	106	112	173	124	170	180	182	120	104	106	126	78	108	96	88	67
	671	ACGGTGCTCCGTGCGCTGTTAAATCACGGAACTAAT	173	170	138	164	113	138	89	103	166	112	150	160	152	100	86	116	102	84	82	100	78	62
	672	AGGGTGCTCCGATTTCTCAATTCGGAACCTACGTCT	190	138	146	166	94	125	85	93	184	129	144	150	110	100	73	76	114	72	79	102	88	56
	673	ATGGTGCTCCGATAGCAACATACCTACGGAACTAAT	144	134	130	122	128	110	76	100	136	111	134	142	137	100	78	106	82	68	80	82	68	52
	674	CACGACCTTGTAAATCTCGTTCGATTGATTCATCTC	102	72	101	98	111	86	60	71	132	99	144	92	132	90	48	80	84	70	76	66	68	50
	675	ATACAGGTGCTCCGTCGATTCGGAACTGATTTTCGC	198	186	147	162	124	136	78	99	195	151	160	160	134	103	90	91	121	85	96	104	90	64
	676	ACGGTGCTCAGGTCAAAATGCGACTGAACTAATGCT	139	138	121	128	84	110	76	90	138	84	118	121	114	80	82	94	87	54	76	74	74	51
	677	TGAGGTGCTCTGTCGACTAGCGGAACTCATCTTGAC	250	232	208	242	156	200	116	127	252	202	220	210	214	162	114	148	161	102	102	144	109	89
	678	CGTTCGATCAAAACGTGACAGTTTCGCGACCTTATG	81	58	66	65	72	54	40	39	97	84	84	68	84	58	31	64	60	45	58	45	57	50
	679	AGGTGCTCTCGGAGTTGCATTTCCGGGAACTAATCC	134	128	130	160	94	119	68	100	180	118	131	157	116	94	67	84	102	66	80	114	65	60
	680	AGTGGTGCTTCTGCTTTTTTGTCTGAAACCTATGCC	154	110	101	131	98	101	59	72	150	101	117	116	98	88	56	78	110	70	74	70	68	52
	681	AGGTGCTCGGCCTTATTTTTGGCGGAACTACTGCCA	154	126	118	134	76	103	64	78	150	109	108	108	112	88	44	74	98	66	68	76	57	49
	682	ATGGTGCTCCGCCTTTTATGAAGACGGAACTAATTC	170	138	149	167	112	131	78	116	158	124	134	164	124	108	72	100	100	74	95	109	85	61
	683	GTGGTGCTCCTGACGACGAAAATCGCAAGAACCAAT	166	128	116	136	98	100	68	69	162	104	122	120	111	90	77	96	96	58	84	88	66	68
	684	CTGCGAGGTGCTCTATCTCATCAGATGGAACTCGCC	222	234	200	222	109	163	96	114	236	176	186	208	170	146	90	114	180	120	109	121	109	70
	685	ATATAAGAGGTTGGTAACGTGCGACAGATCTCGTTC	132	74	122	112	136	114	68	65	122	93	144	105	107	106	53	60	92	48	90	84	68	67
	686	CAGCGAGACGGTGCTCATATTTGGATATGAACTCTC	184	158	145	172	112	157	91	99	176	131	136	164	131	118	78	98	122	74	93	96	71	62
	687	GTTCGATCAGACCGTACTGGTTCTGCGACCCCTGAC	82	70	89	90	113	74	42	57	124	82	123	82	112	88	46	78	74	56	80	56	75	50
	688	AGGTGCTCCACTGATCACACCAGTGGAACTAACGCA	224	194	179	204	124	156	107	116	250	144	188	202	170	129	98	136	152	102	108	114	81	64
	689	AGACGGTGCTCCGTGAAAATGGAACTCTACTCGTTC	129	115	126	106	78	90	57	76	128	94	106	105	87	86	58	70	74	74	62	60	49	46
	690	AAACATACGGTGCTCCTGCCTACTGGCTGGAACTAT	202	181	155	180	102	152	92	106	186	120	172	168	166	134	94	116	113	82	90	98	67	59
	691	GCGGTGCTCGGACTTTTCGCGGTCGGAACCTATGTT	216	178	192	185	146	152	106	118	192	127	160	174	168	131	91	104	135	94	106	112	108	76
	692	AACTGGAACTTGCAAGCTGGTGCAAAGGTGCTCGA	170	152	138	146	90	101	63	90	175	116	129	136	116	96	70	76	112	68	76	94	76	52
	693	AGTACACCGTAACACTACGGCTTATCATAAGCATGAC	104	116	134	118	136	98	50	66	138	104	160	148	181	123	77	94	70	65	94	74	105	76
	694	CAACGAACGGTGCTCACTAATGTGGTAGTGAACTTC	171	141	144	144	100	114	84	82	170	110	117	128	120	104	76	92	105	73	81	84	69	56
	695	GTTCGATCGTGAGTAACTACACGCGACCCTTGTTTA	54	48	76	49	68	46	37	42	88	58	88	68	91	58	36	56	56	36	54	53	49	40
	696	GATGGTGCTTCCAGACCACTAGCCTGGAAACTCAAC	174	174	150	168	98	134	90	100	184	105	142	154	153	110	82	88	112	80	72	109	77	55
	697	GATAAGGTGCTCCGCACACCTGCGGAACTTACGGT	230	205	190	198	138	156	106	136	202	144	152	182	158	140	96	118	148	78	107	106	102	72
	698	CGCAGTCCATAAACATGTGTGCTGCAACAGTCTGCC	102	92	143	120	126	110	51	73	126	96	142	125	140	92	60	76	70	52	86	71	80	68
	699	GCGGTGCTCCAAGCAAATCAAAGCGGACGAACCAGT	214	166	165	170	144	140	112	107	209	132	134	152	154	112	90	102	137	84	88	91	80	70
	700	GCGGTGCTCCGGTCGTTTTACTGCCGGAACCAAACC	129	107	110	125	56	88	56	71	157	74	94	114	102	69	58	74	92	55	60	85	66	45
	701	TGTGCTTACAACTTGATTAACATCCTTGTAAACGTC	60	41	49	45	50	60	29	36	58	62	64	37	26	50	34	42	66	50	40	52	36	42
	702	ACGGTGCTCAAAAGTTACGTCTGCGAACTAATGTGA	165	142	142	156	93	128	86	88	174	111	142	144	136	110	84	92	104	76	86	82	70	54
	703	ATGGTGCTCAGTTCAGGCAAACTGAAATGAACTAGT	158	144	126	140	89	114	71	88	157	96	121	142	103	103	62	84	106	76	63	76	72	64
	704	ATGGTGCTCCGATGACAGAGCTAATTCGGAACTAAT	141	134	120	142	98	108	70	82	150	90	106	108	131	88	67	88	90	66	70	67	76	50
	705	AGTGGTGCTCTCGGCTTACTCCGCCGGAACCTATTC	178	175	169	162	105	125	72	91	180	138	158	138	142	122	87	105	128	78	96	100	69	50
	706	CTCTGGGTGCTCCACGCTTTAACGTGGAACCAGAGC	214	204	201	201	102	144	93	118	236	164	166	198	132	126	85	110	150	94	110	116	100	84
	707	GTTTGATTCGAGTACAAAACGCGACAACCCGCGCTC	57	44	61	64	58	52	36	39	86	52	71	56	65	50	34	50	55	48	55	44	50	38
	708	CAGCGGTGCTCCTTATCAGAAGGAACCTGATGTATT	133	104	98	102	72	83	54	68	128	92	102	112	90	68	62	71	86	61	68	73	49	39
	709	TGCATGGTGCTCTCGGGTCTCGAGAACTGCACTGTG	172	146	140	142	110	110	70	86	152	104	123	158	117	92	64	86	108	72	78	89	78	52
	710	CTAATGGTGCTCCACTCAAAGTGGAACTTAGCCAAT	144	126	124	133	100	111	82	83	141	103	100	134	129	108	65	88	74	52	58	66	60	54
	711	CAGGTGCTCCGTATTGATGAATCGGAACTGGCTTTC	152	129	132	168	86	102	67	94	172	116	119	149	92	108	64	87	89	62	64	90	70	52
	712	GAGCGGTGCTCTGTTAAGCGATTAACCGAACCTCAA	170	145	135	142	90	130	68	76	179	118	119	158	121	107	71	88	117	59	82	74	66	52
	713	AATCGGAACTCAGCTGCCTGGGCTGATGGTGCTCTG	162	186	138	176	90	135	68	74	200	132	119	141	116	97	60	79	118	65	82	110	84	52
	714	AAGGTGCTCGGACGATTGGTCGGAACTAATGTAGCC	178	135	124	132	116	118	78	76	146	106	127	124	120	88	84	77	86	77	77	62	62	67
	715	GCGGTGCTCTTTCACTCCCAAAGAACCAATGTCTCA	196	150	154	169	113	133	77	90	169	104	136	138	134	80	72	92	108	86	90	70	83	58
	716	AACGGTTTGTTCCGTTTCGTGCCTTGAGGCGTTGCC	46	19	40	36	24	44	27	25	52	52	52	29	22	52	32	43	55	38	28	34	20	28
	717	GTGGAGGTGCTCTAACTAACGTTGGAACTTCACAAC	174	160	163	168	120	132	75	88	160	120	156	148	122	104	76	95	107	78	86	85	66	60
	718	CGTTCACCATGGAAGCGTGTCGAACACCAGTCTGCC	156	134	199	168	166	152	74	84	187	146	220	194	222	163	75	115	95	73	110	103	109	106
	719	TGGCGGTGCTCACACCATGTGAACCCAAATTGACCC	202	152	156	155	119	138	90	80	171	114	175	154	130	104	78	98	112	100	82	88	74	63
	720	TACATGGTGCTCCCTATAAGGGAACTGTATTTGACC	172	136	117	132	108	116	70	84	136	104	126	112	104	93	60	90	78	67	76	74	59	46
	721	CGAGGTGCTCGTTGAGTTTCACTCAAGGAACTGACT	128	114	104	114	72	84	48	58	131	92	92	124	110	68	66	76	88	62	60	60	56	53
	722	TGAAGGTGCTCCTTAGAACTAAGGAACTTCATGCAC	178	161	118	174	86	116	66	82	163	116	156	144	119	99	66	82	114	68	82	84	71	58
	723	GTCGAATTGATGCCACAATATGGATATCTACACGTC	92	78	99	90	161	106	45	63	152	154	136	114	97	132	84	84	113	56	60	58	66	52
	724	ATGGTGCTCCACTAGGACGTATAGTGGAACTAATAC	118	118	114	110	70	76	51	70	116	94	98	109	89	62	55	72	80	46	70	58	43	41
	725	GTTCGATTGTGCATGACAATATGTCACGACCCTTGC	72	50	70	76	96	54	42	49	99	64	85	71	82	73	44	46	54	47	47	56	47	40
	726	CGTCAGGTGCTCTCGAATTCCGAGAACTCGTCTATC	134	116	104	90	72	93	55	77	143	114	115	129	104	78	70	91	113	64	68	87	54	51
	727	ACGACCCGTGCGATATTGTTCGATTAATGTCTTGAG	78	55	72	68	86	53	32	42	102	63	89	78	89	62	36	55	72	48	50	42	58	44
	728	TTAGGTGCTCTGAACTTTACATCGGAACTAACGTTG	114	112	92	120	68	88	55	80	142	82	90	119	78	80	43	60	68	39	46	53	47	37
	729	AAGGTGCTCGATAACAGTTTATGGAACTTCACGTCA	120	98	90	116	73	83	66	70	141	89	92	119	108	79	58	70	76	48	60	69	53	38
	730	TGACGGTGCTCTGACGTAGCTCGGAACTCAAATGTA	172	150	141	169	95	121	80	113	178	128	149	154	134	101	79	94	121	74	84	92	73	68
	731	GACGCATGGTGCTCCAGGTCACTCCCCTGGAACTGC	332	271	234	246	201	207	136	138	275	184	240	239	205	185	113	122	152	90	131	127	94	90
	732	TCGAGGTGCTCTTGACTGTTCAGGAACTCGTATGAG	134	96	118	125	80	91	62	74	141	102	96	108	100	80	57	86	88	46	66	73	56	49
	733	AATGGTGCTCCCGACTTCTCACGTCGGGAACTTGGT	125	117	104	112	64	84	60	68	119	81	98	97	94	81	58	80	80	50	48	58	57	39
	734	TACGACCTTGATTATACATCTCGTTCGATTAAACCC	66	61	66	72	80	60	43	33	96	72	104	72	84	72	37	52	55	58	60	56	60	38
	735	CGAGCGGTAAATCCAAGCCGCACTTCAGTCCGTCAC	144	144	174	313	112	90	208	200	143	134	144	351	324	110	83	266	82	171	85	224	85	50
	736	AATGGTGCTCCATCTGGCATTTCCAGAGGAACTTAAT	130	114	122	124	70	98	58	62	114	85	105	106	96	73	58	80	80	54	60	76	64	54
	737	CATGGTGCTCCAGTATTATGGTGCTGGAACTGACT	266	222	219	216	152	168	122	131	226	158	196	189	176	128	102	112	140	101	115	100	86	74
	738	TGCGGTGCTCCGCTGTAGAACAAGCGGAACCAATGA	113	102	117	114	70	86	58	74	152	96	104	132	98	85	52	62	86	52	62	59	61	52
	739	GTGGTGCTCCTAAGGAATTCGAACTTAGGAACCAATG	138	123	126	122	86	116	60	89	129	94	116	136	114	74	64	85	82	55	81	75	64	36
	740	GTTCGATTAGCGTCTTTTCGCGTTACGACCCCTATC	54	44	50	48	61	40	34	38	72	54	69	56	68	50	30	42	45	39	40	40	40	30
	741	TAACGAATATGATCCGATTCGCTCTCAGCACATCAC	89	92	117	224	100	74	152	136	96	72	92	244	264	63	59	172	50	116	48	166	61	32
	742	AGGTGCTCAGCTACGTAGACACTGTGCTGAACTTGT	163	172	144	156	98	145	84	110	174	121	147	162	125	108	73	106	108	64	81	90	80	50
	743	GCGGTGCTCCGTCGCTATATCAGTAACGGAACCAGT	149	142	136	144	110	132	82	104	186	119	124	148	123	110	66	100	108	70	90	89	83	57
	744	GTACGGTGCTCCGTTGAAAACGGAACTACAATGCATT	246	206	230	229	198	199	120	150	217	150	234	230	234	186	142	152	136	92	119	112	122	83
	745	AATGCACAGTGGCACTCTTGCGTAGATCCGCCGAGA	107	63	106	110	158	90	60	63	119	69	146	96	96	105	63	61	83	59	63	62	60	66
	746	GCCCAAGGTGCTCCGTAATATACGGAACTTGAGTGC	178	178	174	184	82	144	66	92	229	154	142	180	122	111	74	104	124	70	87	98	74	72
	747	AGGTGCTCTCGACTTGGATAACTCGTCGGAACTACT	160	128	142	132	104	126	86	82	156	105	148	121	134	114	90	84	108	77	69	72	75	54
	748	GGAACTTGGCATCTCGAGCCAATGGTGCTCCGATGC	187	214	184	162	98	150	84	97	230	150	146	181	93	112	72	94	120	78	94	98	78	57
	749	GTAAACGGTGCTCAGCGTTACGCGGAACTTTGCAAA	156	128	122	126	94	112	67	71	151	95	118	138	120	93	63	66	96	66	72	82	60	60
	750	ACAGGTGCTCCGCATGCCAACATTCGGAACTATATT	182	150	153	156	108	128	80	88	196	130	155	159	139	136	80	104	120	77	90	90	88	66
	751	GCGGTGCTCTGCTAAGAAGTTATCAGAACCAATGCG	137	123	120	121	96	110	66	82	138	88	119	118	120	94	67	80	89	58	68	78	64	52
	752	GAGGTGCTCGGCTCGTATACACAGCGGAACTCTGGC	199	176	164	192	131	154	84	122	252	164	184	196	138	141	99	92	149	92	109	124	96	86
	753	ACGACCTGCTCGTTTTGCACGAATCGTTCGATTAGT	74	56	78	71	92	80	37	58	98	71	93	72	98	65	46	64	56	50	58	48	54	39
	754	CACAACGCATGGTGCTCGGTGAGAAAACGGAACTGC	196	157	165	173	94	148	76	92	184	124	140	170	129	120	84	98	119	93	86	84	56	60
	755	AGACGGTGCTCTAACTGACAACAGTTGGAACTCGAT	121	110	100	116	72	88	58	55	140	91	107	110	91	66	57	62	79	56	60	78	58	42
	756	ACAACCTTTTTCAGTACGAAATCGTTTGATTAATGA	64	57	66	61	80	60	42	50	78	64	83	72	90	68	38	64	56	46	52	67	60	50
	757	GCGATTATGGTGCTCATTAAGAACTAATTCGCGACT	150	110	90	80	62	78	58	62	126	80	98	104	93	72	51	62	74	60	62	44	44	44
	758	ACGGTGCTCCGTGTACCTGCAGCGGAACTAGTGATC	149	148	134	173	100	133	98	121	192	134	142	180	147	129	93	94	119	78	83	101	79	58
	759	AAGGTGCTCCTCTCGATTACTCGAAGGAACTAACTC	114	98	100	124	66	74	51	67	124	90	96	106	84	76	56	67	83	56	56	65	54	42
	760	GTTCGATTAAAACGTACGTAACGTCTTACGACCCTT	64	44	66	64	62	47	32	38	76	44	82	53	67	48	34	44	44	39	34	38	35	31
	761	GAGGTGCTACGTAGATATGACTCTGTAACCATTGCC	114	108	112	115	76	78	54	74	130	88	102	120	82	71	66	71	66	54	62	70	54	51
	762	GTTCGATTAAGTTTCGAACACTTACGACCCTTGCCA	52	44	46	55	52	41	22	28	65	43	61	54	62	47	22	33	46	38	34	30	35	27
	763	GAGGTGCTCTTGAGTTATCATCAAGAACTTAAGTTA	112	110	108	124	70	95	56	64	152	95	92	119	103	80	60	78	88	70	66	78	66	45
	764	CACGCAGTGGTGCTCCAGGCTTTTGATGGAACCTGC	196	142	140	136	102	114	74	72	158	111	138	142	126	109	69	81	119	88	70	82	60	58
	765	TACGGTGCTCTCACGCTGGTGAGAACTAACTGTTTC	98	94	96	106	69	78	62	68	114	90	95	116	88	73	64	70	72	58	54	66	54	38
	766	CAGGTGCTCTGAGCCCAGAAGCCGGAACTGAGTGCA	229	202	204	216	152	166	106	144	230	178	176	192	169	149	107	122	158	104	114	126	90	78
	767	ACAACCCTTTGTACAACGATTGTTTGATTAATGCCT	68	58	66	64	79	56	41	42	82	68	86	71	82	66	35	52	54	46	54	49	44	37
	768	CAGCTGAGGTGCTCCTCGCACTTTCACGAGGAACCA	158	126	122	146	92	123	71	74	132	106	130	126	106	105	85	98	116	61	66	80	88	54
	769	AGGTGCTCAGAGATCAAAGACGGTCGACGAACTTGC	90	92	98	92	42	58	48	46	124	80	81	97	66	60	46	38	66	47	44	56	40	21
	770	TCGCTTTGGCACGAAGCTCCCAATCAGTGTACACTA	58	46	66	64	88	42	43	38	58	41	80	78	86	54	42	40	40	38	60	41	46	36
	771	CAGGTGCTCGTACGATTCAAGTAGGAACTAATGCCA	132	128	129	146	117	105	72	92	132	85	110	132	124	108	71	86	76	60	75	84	64	52
	772	AATGGTGCTCATACCAAAAGTATGAACTTAGTAGAC	120	102	97	134	84	92	61	68	129	80	92	100	95	72	50	76	78	42	53	82	56	38
	773	CGCGACCTTTGAAGTAGCACCGTTCGATCGAGTGTA	67	60	76	72	63	52	40	38	84	62	82	67	72	52	34	46	56	42	52	44	47	30
	774	AAATGGTGCTCCAAAGTACAAAATTGGAACTTTACT	128	88	102	112	70	74	52	55	119	84	102	100	96	88	54	61	76	64	54	76	50	40
	775	ATCGACGAGGTGCTCTGACGATTTTACGTCGGAACC	196	142	132	136	86	113	64	71	139	116	135	120	112	90	64	96	102	76	73	68	70	63
	776	GACGACAGGTGCTCAACGTTGAATACTAGAACTGTC	187	154	156	158	106	124	84	78	179	124	146	143	118	106	72	83	114	80	82	79	78	56
	777	AAGGTGCTCTCGCTGGACAAACGGCGGAACTAAGTC	90	93	86	98	58	62	45	57	86	65	79	88	60	59	45	60	60	41	54	60	38	32
	778	ATGGTGCTCTGAGGTAAAAAATCCAGAACTAATGCT	94	78	86	89	60	72	48	44	96	59	88	86	78	47	46	55	68	48	46	52	45	34
	779	TCAGCGGTGCTCCGTGTGCCAAACGGAACCTGAAGT	217	188	178	184	144	150	102	118	205	126	162	176	169	120	106	105	134	94	97	110	94	67
	780	ACAGGTGCTCTGACCTTTATTCAGGCGGAACTGAGC	92	100	102	84	54	76	43	55	120	78	88	104	61	68	44	53	80	52	54	65	48	33
	781	TTAAGGTGCTCGACAATGAGATGTGGAACTTACTTT	160	126	114	124	98	109	71	80	151	107	128	126	128	101	68	89	76	59	72	78	69	50
	782	GTTCGATTTTCCTACCATAGGAAACGACCCGAGTTT	62	32	51	47	52	33	36	40	69	48	62	38	54	44	25	35	43	38	43	34	44	30
	783	AACCCGATGGTGCTCCAAAATACAGTTGGAACTCGT	154	124	116	124	90	102	56	63	137	106	112	106	96	90	58	82	82	63	74	74	54	42
	784	GTGGTGCTCATCCAATAATACGCGATGAACCAATGC	118	117	112	132	78	102	62	94	128	93	102	117	102	95	62	72	94	54	64	66	59	44
	785	TTAAGGTGCTCCGAACTTTTGGAACTTACATTTGCT	150	100	112	118	85	96	55	68	123	82	101	102	102	96	57	72	86	54	70	69	64	44
	786	ATGGTGCTCATGTAGCGTGCCTATCTTGAACTAAT	133	108	126	129	94	107	58	88	125	95	109	123	123	80	60	92	80	60	62	69	66	34
	787	CGGTGCTCCGGAAGCTAAAGCTAAACTGGAACAAAT	183	152	154	168	103	122	75	82	170	118	130	152	138	94	74	91	104	62	66	91	82	58
	788	CTGGAACTAGCAAAGGCTGCTATGGTGCTCGAGGCT	99	100	86	90	50	54	46	56	120	85	68	106	64	66	34	48	82	50	40	64	48	38
	789	CAGCGGTGCTCCTGGCGTATTACCAGGAACCTGTAT	174	161	126	142	92	124	80	92	166	101	132	142	138	106	76	84	104	80	84	96	67	60
	790	GTGCAACGGTGCTCCACTATTGTGGAACTTACACAA	144	124	125	117	96	104	63	86	134	97	86	110	84	92	56	72	76	59	57	76	52	48
	791	GAGCGGTGCTCCGTACGTATAAAAACGGAACCTCAT	164	130	122	132	105	92	68	69	176	118	120	128	112	82	80	78	84	48	62	79	60	54
	792	TAGCGGTGCTCACGACTCGTTATCGTGAACCTAAGT	140	121	104	129	69	96	76	83	143	98	102	124	110	84	48	74	90	58	67	79	70	52
	793	GATGGTGCTCTTGGAACGAAGCCAAGAACTCGTTGC	110	115	95	107	60	80	58	61	143	93	83	105	68	68	48	52	74	38	57	69	44	35
	794	CGATGTGGTGCTCCGCAAAGCGGAACCATCAAATGT	221	172	175	202	142	148	86	116	204	156	173	174	154	137	97	112	132	95	100	106	86	62
	795	AGCATGGTGCTCCATCAGTGATGGAACTGCTGTACC	154	128	131	164	84	114	64	92	166	97	131	148	118	92	62	80	112	55	59	88	62	56
	796	TCGGCTACAATTTGATTCACATCCTTGTAGCTGTTC	44	22	34	32	38	56	32	30	46	60	47	26	26	51	20	38	57	39	32	27	28	26
	797	TTAAGGTGCTCTTGGCTAAAACCTGGAACTTATCCT	172	132	114	122	118	108	78	77	145	110	119	126	122	114	56	74	91	67	68	76	64	46
	798	ACGGTGCTCCGATTACGAAAATGTCGGAACTAACTC	82	82	85	98	44	75	44	50	119	75	84	90	59	49	58	60	68	27	46	52	48	35
	799	AATGGTGCTCCTCGTTATCATTGTCGAGGAACTTAT	107	84	72	100	52	72	60	58	102	68	77	98	79	56	48	68	82	32	49	68	47	33
	800	TGCACAGGTGCTCGAACCATTTACCGTTGGAACTGT	180	151	119	144	102	116	69	80	168	116	133	118	130	99	70	80	98	84	75	76	64	59
	801	TAGTTCGATTCACTAATGTGATTACCGGATTTGCCC	56	36	58	58	55	67	36	44	58	98	46	82	90	52	41	66	68	74	42	58	50	98
	802	GACGAAGAGGTGCTCCGCCAGTAAAGCGGAACTCCC	174	182	146	140	93	110	75	76	186	140	135	150	122	130	71	82	109	76	84	90	66	73
	803	ACAGGTGCTCTTGACTTATCTGGAACTGTACCGATC	153	136	130	124	94	102	58	81	144	93	127	122	114	94	76	81	90	56	84	74	68	37
	804	CATGGTGCTCACGATATAATCGTGAACTGAGCGTCA	120	99	78	92	61	86	42	60	101	82	76	102	83	52	39	58	69	39	56	51	30	34
	805	AAGGTGCTCCACTTGATGTTTCAGGCGGAACTTAAC	174	166	148	145	100	128	78	71	162	78	136	141	108	90	68	86	96	68	84	72	60	52
	806	TCAAGGTGCTCACATAAATGTGAACTGACTTGTCCC	126	96	98	111	74	103	62	60	106	72	96	101	84	62	45	65	82	48	64	60	46	36
	807	CCGTTCGATCAGCAACAAAGCTGCGACCTTAACAAC	58	42	60	56	56	60	33	36	72	46	74	56	62	50	38	40	46	41	58	46	57	30
	808	CGGTGCTCTGCGATTTTCCTCCGGAACGAAGCGTTG	126	119	122	123	70	94	50	82	174	98	102	126	90	93	48	80	98	59	70	90	63	36
	809	GACGGTGCTCTACACGGCTGTAGAACTCAATGACCA	152	111	111	118	106	91	56	74	160	105	110	124	108	76	72	77	90	73	66	72	54	45
	810	AACGATAGCATGGTGCTCCGCAGACGGAACTGTTAC	151	132	128	141	83	114	68	81	158	120	122	150	114	112	72	84	94	54	67	84	64	56
	811	TGTGCGCTTTTCGTTGCGTCATTTGTAGCTGTGTTG	34	24	40	24	41	50	21	36	42	30	46	35	28	52	20	46	43	32	30	30	33	31
	812	GATCACCCTTCGTTTCAAGATTGTTGAATTCACCGC	66	50	52	66	63	49	37	36	83	66	79	68	70	64	36	47	47	38	44	54	46	50
	813	AAGGTGCTCCGTTGACTGTACTCGGAACTAATGCCC	140	112	95	112	82	92	50	63	133	84	94	102	87	71	54	76	80	54	56	64	64	38
	814	GTATGGTGCTCGAAGCTTAGCTTGGAACTGCGATTA	127	108	92	123	74	73	44	59	124	93	93	114	82	72	59	66	86	51	56	78	58	38
	815	CTCAGCTAGCGGTGCTCCGTACAACTACGGAACCTA	180	170	162	174	116	141	91	93	180	132	156	146	142	132	90	116	108	98	104	104	78	56
	816	TAGGTGCTCACAAGGTACAACCTTGGAACTAAAATC	123	122	108	137	74	90	54	62	146	98	100	148	80	100	56	68	84	58	60	74	54	44
	817	TTAGGTGCTCCGTAACAGACTTACGGAACTAACGCC	126	98	104	112	62	73	54	65	132	83	102	112	88	70	43	55	92	46	57	62	54	32
	818	GGAACTTGAGTGTTTTGGGCTTAAGGTGCTCCAACA	105	115	99	108	62	80	49	68	140	88	82	118	94	76	58	56	78	44	56	63	57	38
	819	ACGGTGCTCTCCTCTTACAAGTGGAGAACTAATGCT	126	109	98	126	78	96	70	81	130	78	106	104	104	68	57	73	84	57	66	65	56	55
	820	GAGGTGCTCTGGCTGCATTTCAGACGGAACTCATTT	161	141	134	156	101	105	74	94	168	111	119	154	136	90	66	88	110	80	78	82	75	51
	821	GACGGTGCTCCGGCTCTATTTGGGACGGAACTCATT	150	120	116	134	100	96	69	78	148	90	104	110	122	81	67	88	95	70	78	68	61	47
	822	ACCTTGTATGGTGCTCTCAGCAACTGAGAACTACAA	184	154	150	144	86	128	71	80	164	104	146	140	116	104	56	78	108	64	82	83	54	52
	823	AGGTGCTCTGCTTCTCAGGCGGAACTAACGTTCTTG	164	164	153	190	108	115	70	103	206	134	150	188	142	122	86	95	127	72	89	104	84	62
	824	AGCGGTGCTCACGTTTAGTATCGACGTGAACCTATT	106	94	80	91	66	76	52	56	129	69	97	103	102	59	56	52	67	38	58	58	40	35
	825	GAGGTGCTCTTAGCTGCAACGCTGGGAACTCGTGCC	178	162	170	158	99	130	72	110	180	98	146	174	123	113	78	90	108	70	90	86	78	65
	826	TGTTCGATCATGCAAGCTAAACATGCGACCCTTTGC	52	45	64	49	52	48	29	40	66	46	66	50	58	47	30	33	38	29	34	43	45	37
	827	AGGTGCTCTTATGCACTTCCGCTAAGAACTAATGCT	114	103	94	100	86	90	68	76	124	83	99	106	104	78	62	72	70	51	52	77	64	37
	828	AGGTGCTCCGGTACATCATTCTGCCGGAACTTGTCT	120	98	94	99	50	75	42	60	130	80	90	104	60	62	48	53	90	42	52	64	43	36
	829	CACTTAATGGTGCTCTTGCTTTGGGCTGGAACTTAA	120	88	87	92	62	80	50	66	112	81	104	96	94	74	42	60	76	49	56	59	40	38
	830	ACGGTGCTCTCGCTCCGTAGCGAGAACTGATGTCA	139	128	112	116	86	112	64	86	135	88	102	118	90	68	58	86	90	62	67	59	60	48
	831	TCCGTTCGATTTCAGCTACTCTGAACGACCTTTAAT	50	36	44	44	45	38	24	34	60	46	51	50	53	43	17	37	44	36	34	34	48	28
	832	AGAGGTGCTCTGGTCTGTAAACCGGAACTCGTGTCT	124	112	104	110	68	94	57	80	141	93	106	122	98	88	49	71	92	63	62	67	58	42
	833	ACGTGGTGCTCCGTTTCTCGGAACCGTAAATCACTC	135	95	98	104	78	94	47	48	118	68	98	88	89	67	57	58	79	64	62	62	44	48
	834	ATGGTGCTCTGCCTAGTGCTAATGGGCGGAACTAAT	184	144	152	139	102	101	88	83	152	96	117	140	136	96	71	88	86	70	74	76	66	44
	835	CTAGGTGCTCTGAGTTATCGCTCGGAACTAGCTTTT	122	116	106	122	86	82	54	75	123	108	99	120	109	88	47	68	86	62	64	78	78	42
	836	CAGCTTGTGGTGCTCATGAGACTATACATGAACCAA	118	102	118	104	78	93	65	60	118	90	100	114	98	82	64	78	72	56	53	60	58	39
	837	ACGGTGCTCACTGTTCCAGACTGTGAACTAGTGTCG	88	99	87	101	60	80	48	74	128	82	96	109	96	62	52	73	76	46	64	67	48	37
	838	AGTGGTGCTCATGAAACTATAAAACTTGAACCTAGT	82	55	66	68	54	57	44	41	74	61	62	62	68	46	40	37	54	46	33	36	44	28
	839	AGGTGCTCTTTTGGTTTTTTCTCCAATGGAACTAGT	146	120	106	120	79	83	68	71	127	106	111	126	107	84	68	76	90	72	76	67	64	56
	840	AGGTGCTCGGCTTAACACATTAGCGGAACTAACGAC	144	131	130	143	78	96	68	80	148	103	102	134	112	83	74	76	88	66	58	79	68	52
	841	GTTCGATTCGACCTAGTGAGGGCGACGACCCTTGTA	55	54	70	79	84	50	42	45	90	60	94	62	70	59	38	53	52	40	52	44	62	42
	842	TGACAGGTGCTCTCTGCGCTTTGAACGCTGGAACT	128	102	94	107	82	84	57	68	116	92	101	110	103	76	56	70	84	54	55	62	46	50
	843	TCAACCGCGCGGTGCTCGCTCTAAGAGGGAACCGCG	201	160	124	140	78	123	66	76	195	104	133	141	98	81	60	76	137	82	74	78	68	62
	844	GACGGTGCTCCGTTGTAAACGGAACTCATATTCGTA	114	94	82	110	76	78	52	66	137	74	96	106	83	68	43	66	74	46	57	70	60	42
	845	GAGGTGCTCACGGACCAAACTTCCGGAACTCATCGC	138	114	117	140	80	98	52	74	158	106	126	152	108	84	64	72	104	58	70	69	62	40
	846	GTTCGATTTCAAGTACTTGCTTGAACGACCCTTTCC	49	41	50	47	56	41	26	32	68	44	66	50	60	35	33	39	43	28	40	38	50	28
	847	GAGGTGCTCCGTTCCCGTACGACGGAACCAATGACT	171	122	140	164	122	115	88	97	184	107	160	146	162	120	108	111	101	84	84	82	74	58
	848	ATTGTTCGATTGCCGTTTCTTCGCACGACCCTTAAC	50	32	54	55	52	35	24	24	60	43	56	46	49	46	25	36	32	40	36	34	38	34
	849	GGTGCTCCGACAAGAAACAATTTTGGCGGAACTGCC	69	59	47	61	35	46	24	36	78	48	46	66	34	28	26	35	42	22	30	36	30	22
	850	TGATTACAATCTTGCTTGTCTCGCTTGATTAACAC	55	51	53	54	60	47	30	33	79	55	76	56	76	50	36	50	48	36	47	42	38	42
	851	AGAGGTGCTCGCGTGCATTCCACGGAACTCAAGTTT	122	99	104	126	74	99	56	70	174	93	120	130	108	92	60	57	87	54	68	63	61	42
	852	GAGGTGCTCTGAATGCCTTTTCGGAACTTGCTGTTT	90	83	71	94	56	82	44	57	106	71	83	99	72	62	49	46	66	38	38	56	41	34
	853	TATAAGGTGCTCCAACGTTTATTTGGAACTATATCT	110	86	106	90	66	78	56	64	104	86	86	88	82	70	56	60	74	58	50	64	54	40
	854	TCAAGGTGCTCCTTACTTGGAACTGAAATGATACTT	142	86	106	97	94	85	59	62	102	75	102	97	100	62	60	62	77	70	56	59	58	49
	855	GAAGGTGCTCTGAATTTTAATTCGGAACTCAACGCA	90	76	74	86	51	69	46	47	102	78	70	95	65	61	36	50	68	40	36	55	43	28
	856	TATGGTGCTCCGACTATGTCTTAGACGGAACTAATT	108	78	66	87	69	62	53	58	90	62	68	76	76	42	51	50	60	46	46	54	50	22
	857	AGGTGCTCTCGTGAGTGTTAAACTAACGGAACTTGC	98	86	88	114	60	76	42	54	134	75	81	110	72	67	40	44	56	46	51	52	40	30
	858	CTGGTGCTCGGCAATGTATATGCGGAACAGATGCCT	120	106	87	117	74	95	48	66	120	96	98	117	99	70	50	62	76	40	56	68	54	39
	859	TCAACGGAACTGAGTCAATCCATGCTCAGGTGCTCC	162	160	138	126	74	116	76	74	148	110	128	121	96	101	70	76	100	66	64	70	52	60
	860	CAATGGTGCTCTCGCCTGAAGCGAGAACTTGACATC	118	107	79	101	46	80	46	60	122	84	88	117	80	85	42	50	81	43	62	53	48	28
	861	TGGACGGTGCTCTCATATGTAGTGAGAACTCCAAAA	148	104	102	103	70	84	57	76	134	88	104	110	98	74	56	72	84	60	60	80	54	50
	862	GAGGTGCTCCACGTCTGAAAATGTGGAACCAATCTT	102	96	80	86	54	76	39	50	112	66	86	80	71	48	40	56	60	44	38	56	46	30
	863	CGAACGCGTGGTGCTCCTTGCATACGCAGGAACCGC	148	140	134	138	82	116	73	72	160	128	128	126	97	101	70	78	98	48	66	70	54	52
	864	CAAGGTGCTCGTGCAGACAATGCAGGAACTGTGTTC	86	86	80	91	50	63	42	54	104	62	75	80	69	52	48	71	63	42	36	50	45	35
	865	ATCGACGCAACGGTGCTCACTATACGTGAACTTGCG	160	138	128	115	72	98	60	67	151	98	109	116	94	87	56	67	99	64	64	58	60	38
	866	TATTCTGCGTGTGGTGCTCGATGCAAATGGAACCAC	156	150	118	138	104	118	73	80	133	108	112	136	120	98	61	66	96	78	81	98	74	54
	867	TCACGGAACTGCGTTCGTAGTACGCGCAGGTGCTCT	94	111	92	113	60	82	44	60	134	95	94	120	66	66	31	59	74	43	52	74	55	30
	868	TAACGGTGCTCCTTGGTACAAGGAACTTAAGTTTGC	126	132	112	126	73	94	60	52	141	96	107	106	100	84	66	75	84	63	60	84	48	45
	869	CGTAGGTGCTCATCGCAGACATGCTTTGAACTCGAT	107	103	93	98	72	89	44	74	126	79	89	104	92	74	54	68	81	55	56	64	54	34
	870	GGAACTACACGTGCTCAAAGTGTAGGTGCTCCGCTA	147	136	120	124	83	94	68	84	144	105	104	131	90	93	60	75	100	67	69	82	59	43
	871	GCAGGTGCTCCGACCTGTGTCGGAACTGCGACGCAC	216	176	176	172	122	154	79	123	215	148	152	148	139	122	108	114	126	78	106	100	79	69
	872	CACGGTGCTCTGCTAAGCGATTAGTGGAACGTTAGT	139	122	132	118	94	114	68	74	127	98	99	118	105	94	65	84	96	67	78	76	54	60
	873	ACGGTGCTCTCGTAGTGCATAGCTATGTGAACTAAT	110	96	95	92	78	76	76	70	116	72	96	114	80	68	63	66	62	50	57	56	54	48
	874	AGGTGCTCGAATGGCACTCACTGCCAGAACTATATC	125	116	102	116	74	88	52	70	110	88	98	125	100	80	56	72	73	56	68	72	50	52
	875	AAGGTGCTCCGTGTGTACACGGAACTTGTTGTCGAT	150	128	119	119	87	110	68	84	152	97	110	116	114	86	50	76	98	72	58	85	50	44
	876	TTGTTCGATTAGCATGAATGCTACGACCCTAAGAAC	44	34	41	49	60	33	20	27	57	35	54	48	56	30	18	34	34	30	37	28	32	33
	877	ACGTAAACTAGTTACTAGAGGCTATCAGTACACGTT	98	80	75	96	85	85	66	56	93	86	84	88	81	62	46	67	34	51	36	37	42	37
	878	CAATCCGTATGGTGCTCTTGCCTTCAGGAACTACGG	132	96	106	118	86	93	56	63	128	112	105	110	100	76	46	72	62	63	57	61	56	52
	879	AGGTGCTCTCGCGCGCAAAACGACCGGAACTAAATC	88	90	86	93	56	76	39	50	112	73	78	97	82	62	42	59	78	44	47	56	43	32
	880	GACGGTGCTCCATATCTAATCATGGAACTCATGTTT	89	63	79	78	62	64	36	54	86	58	69	83	64	51	48	48	54	40	50	34	42	26
	881	ATGGTGCTTCGGTCTAAGAAAATTACCGGAACTAGT	94	76	69	68	58	62	39	38	90	65	68	82	70	42	38	46	60	42	42	46	34	32
	882	ATGGTGCTTACGTCAGAAAATGGCGTAAACTAATCC	96	96	78	98	46	70	36	40	108	69	82	97	60	49	34	40	58	40	60	58	48	38
	883	CGGCGATACGGTGCTCAGTTATAATTCTGAACTATC	100	78	84	82	64	76	58	48	89	58	82	84	69	58	40	51	63	44	46	44	44	32
	884	GCAGGTGCTCTGACGAACCACAGTCGGAACTCAATC	124	106	112	108	92	98	52	66	148	78	104	130	98	80	63	78	70	46	66	76	64	38
	885	CAACGGTGCTCTGTTGAAAAGTAATGGAACTTGAAT	97	89	80	84	62	64	40	48	94	62	78	92	71	68	46	62	66	48	51	61	45	32
	886	AGCGGTGCTCCAGCGTTCGACTGGAACCTATTGACC	151	111	100	127	75	94	67	64	142	96	112	119	95	82	48	67	84	54	64	76	58	49
	887	AGGTGCTCTGATATAACGGAACTAATATCGATCTTG	98	87	75	82	75	76	68	52	102	59	104	84	98	75	54	69	65	44	54	43	52	32
	888	TTTGGGGATCTTTGTTCAACATCGCTCCATCCAAAC	48	43	44	54	57	41	28	26	58	46	63	50	58	46	24	31	44	34	42	38	42	30
	889	GAGGTGCTCCACCAGCACAAGTGGAACTCAACGACC	142	124	126	130	96	118	44	86	140	112	136	133	104	102	77	80	82	64	76	80	65	53
	890	CGCCGACCAATTTGCTCGCGAACCTTTCGAATGTTA	140	78	103	121	118	108	52	63	116	94	100	96	124	109	46	88	78	60	66	70	67	40
	891	TTACGACCCTGCGATGCTTGTTCGATTAAAATGGAA	54	54	51	61	75	47	35	40	74	54	78	58	77	44	28	46	54	44	47	44	53	42
	892	TAAGAGGTGCTCGGTTTCAGAAACGGAACTCTGCGT	122	111	96	108	70	86	63	64	120	80	106	94	89	72	43	51	90	54	66	72	53	48
	893	ATCCGCATGTAGGTGCTCCGTTTAACCGGAACTCAT	146	150	102	134	76	114	62	77	166	106	129	114	122	90	57	76	88	68	64	68	54	50
	894	AAGGTGCTCTTGAAATGTAACCCAAGAACTAACGTG	95	84	80	72	56	59	39	48	79	52	74	83	70	46	46	45	49	37	46	45	44	30
	895	GCGGTGCTCCTCTTAATTGCCATAAAAGGAACCAAT	118	98	94	106	65	70	52	63	113	78	88	106	88	62	48	63	60	48	52	68	53	46
	896	TGTTCGATTCATGCATGTGCTGACGACCCCTTGCTC	50	44	50	54	58	40	28	25	63	46	72	46	53	43	32	38	40	30	44	32	44	42
	897	CACGACCCTCGTTGAACTAGCGTTGTTCGATTGACT	63	55	52	56	68	46	39	32	71	51	85	51	80	48	28	48	40	32	42	38	42	34
	898	AGGTGCTCCGGGATCGTATGACTTCCTGGAACTTGC	88	86	76	86	43	57	42	46	112	59	66	92	50	52	32	39	68	41	48	50	36	40
	899	TACGACCTTTTCCGAGAGAACCGTTCGATTAAATTG	56	41	46	57	52	48	26	28	76	46	60	50	56	34	22	33	36	32	38	38	40	34
	900	GAAGGTGCTCTGAAGTCCTAAGACTCGGAACTCGGT	119	102	90	98	58	69	42	45	113	76	83	80	84	74	50	58	68	47	52	56	52	35
	901	GAGGTGCTCGGACTCTCCGTCGGAACTTACATGTCC	130	124	114	142	78	105	69	81	140	100	118	132	88	78	52	68	91	50	76	76	62	43
	902	TAGTGGTGCTCAGTCATTGACTGAACCTAATGTCCT	104	90	81	99	62	70	44	58	96	72	85	108	70	64	50	58	71	48	54	51	50	35
	903	CTCAACAAGGTGCTCGTGTCTAACGTGACAGGAACT	143	118	94	112	78	87	57	66	122	86	116	98	106	84	64	60	73	59	60	60	60	50
	904	AGCGGTGCTCACTTTAACGTTACTAGTGAACCTAGT	87	79	77	74	62	68	47	50	84	54	74	78	66	52	41	52	54	32	40	36	34	28
	905	TTCAGGTGCTCCGTAGATTACGGAACTGATATGATA	121	108	98	118	96	81	58	64	120	85	102	110	103	70	65	62	82	64	74	82	62	42
	906	AGCAATAATGGTGCTCTTGCCGTACAAGAACTTATT	114	100	86	114	56	80	58	71	118	84	96	112	94	76	47	65	102	50	51	61	38	44
	907	ATCAACGCCGACCCTTGCTACAACATTGTTCGATGC	77	58	80	74	70	62	42	41	92	74	82	60	62	52	30	36	51	52	47	40	35	38
	908	GATATGGTGCTCCGCAACTGACGGAACTACCAATGT	132	112	120	118	72	96	52	71	122	88	98	108	94	82	52	74	72	43	64	67	52	46
	909	GCGGTGCTTCGCTGCGACATCCGCGAAACCAACGTC	132	124	118	160	103	94	74	80	153	89	120	174	129	76	53	79	82	49	70	94	79	48
	910	TTGTTCGATTGTTGAAAAACACGACCCTAACCGTGC	38	29	44	38	45	30	18	18	60	44	45	38	42	32	24	20	41	18	33	24	29	30
	911	ACCATGGTGCTCGGATGCTTATCGGAACTGGTGCAT	154	146	124	140	104	139	74	84	140	116	129	125	146	108	72	81	89	80	61	70	56	55
	912	AAGGTGCTCCACTAGATAGAAGTGGAACTAATAC	92	74	64	78	46	66	36	48	104	55	72	78	66	52	41	50	70	42	42	44	43	27
	913	CATGTGGTGCTTCAGCGAATCACTGAAACCATGTTT	108	87	91	95	72	70	60	60	95	82	82	89	94	62	45	59	62	51	53	62	54	34
	914	TAGGTGCTCCGTCCTTTCAGACGGAACTAAAAGTGA	135	116	96	116	68	98	50	70	119	112	106	116	90	98	66	81	98	61	61	76	56	48
	915	AGGTGCTCAGCCGTGACGTAATTCACCCGAACTAAT	149	132	126	130	96	112	69	81	150	101	120	140	136	96	69	94	94	70	80	81	69	60
	916	ACGGTGCTCATTAGCTTATTTTGAACTAATGTCTTC	98	104	84	103	62	84	45	48	116	86	86	108	84	58	50	54	64	54	56	52	38	35
	917	CAGGTGCTCAGCCGTTGTTCCGTCTGAACTGAGGCC	136	132	128	148	78	112	65	72	144	112	118	141	101	88	60	76	81	58	80	69	60	42
	918	GCACGACAAGGTGCTCCGTAATTAACAACGGAACTT	132	152	108	122	82	102	52	63	142	110	98	112	98	95	53	69	88	53	68	69	60	47
	919	AGCGGTGCTCTTTTGTATTCGAAAGAACCTAACGTG	78	64	74	75	60	55	36	34	80	66	75	68	65	46	42	36	72	32	41	58	44	26
	920	CGTTCGATCCAGACTTCGTCTGGCGACCTCTTGCCC	78	56	68	68	78	46	34	45	83	56	77	68	74	43	32	45	49	38	56	46	47	38
	921	CTACGGTGCTCCAGATTCTGTTCTGGAACTAGATGA	76	72	68	84	43	56	40	36	84	62	66	92	63	58	46	40	56	34	41	48	44	30
	922	CGAAGGTGCTCTGTTAATACGGAACTTCAGGATCAA	120	99	83	92	74	78	48	60	104	68	86	98	87	62	49	52	70	52	48	50	42	45
	923	AAGGTGCTCGGACGAGAATCGGAACTTAAGTCGG	149	114	120	126	92	101	60	77	140	84	108	116	102	68	66	73	78	53	67	64	64	39
	924	TGTGGTGCTCCGGATGTGTGTCCGGAACCAAAGCCC	117	97	78	98	62	77	46	51	114	86	88	98	76	70	40	57	87	60	50	60	48	37
	925	TGATGGTGCTCTATCGATAACGTTAGAACTCAAATG	120	78	86	97	61	83	38	56	106	66	82	97	69	64	47	55	62	43	50	68	54	28
	926	GTGGTGCTCACTCATAAAACAGGTGAACCAATGTAT	98	95	74	89	69	70	50	63	104	70	90	87	71	60	50	52	56	43	58	47	46	32
	927	AGGTGCTCGAGTAGAGTTGCTGCTGGAACTAACGCT	104	108	80	102	76	78	37	54	116	73	84	88	88	58	50	52	60	45	61	61	46	40
	928	AAGGTGCTCTTCATACACCTGAAGAACTTGACGATC	132	117	116	119	70	90	48	64	128	100	94	110	82	78	63	53	92	58	70	67	48	42
	929	TGTTCGATTGATCAAACATGATCACGACCCTATGGC	58	43	51	48	62	43	21	28	69	52	58	54	60	38	24	36	41	28	34	41	36	38
	930	ACTAATGGTGCTCCACAGTGCTGGAACTTACTATGC	120	92	86	82	59	75	46	46	116	78	85	80	78	86	42	54	67	44	54	50	39	24
	931	CTGATGGTGCTCCGTACTAATCGGAACTTAGTATGC	80	77	84	70	42	66	38	47	86	62	69	77	67	54	32	48	76	31	39	55	32	20
	932	AGGTGCTCCTTTGTAAAACTGTCAAAGTGAACTAAT	108	90	110	105	75	66	50	58	108	67	102	96	80	66	46	50	73	48	54	62	43	40
	933	GTGGTGCTCTGTACACTTTCAGTCTGCAGAACCAAT	107	88	98	97	76	84	48	68	126	86	88	98	94	72	46	66	68	49	58	64	62	40
	934	GTAATGGTGCTCACCCTTGAACTTACAATCGTGCAT	104	86	78	76	67	94	60	64	84	69	98	88	90	59	51	62	54	48	54	44	37	33
	935	TAGGTGCTCTGGTCATCAAAATTGAACGGAACTAAC	82	84	78	76	44	48	32	38	94	74	70	84	63	54	38	52	62	41	36	49	38	24
	936	CGACAACCCTGCTATTAACGCTTGTTTGATTCGGAC	40	40	46	40	57	38	28	26	64	39	50	53	54	38	24	28	36	37	42	39	42	28
	937	ATTTTGCTTTGGGCTATAGGTCCCGCTGTTGTGCTC	54	37	51	52	48	34	26	18	38	32	44	46	40	42	17	23	32	28	39	25	22	23
	938	TTACGTAGCCCGTTGGTACTGCCAACACATCTGATG	38	26	45	38	48	34	31	28	56	28	57	36	66	34	14	30	36	23	41	28	33	27
	939	CAGGTGCTCTGGTACTCAAAAGCCGGAACTGTGGTC	96	92	75	102	48	70	40	52	115	78	75	90	60	56	39	48	80	40	46	52	37	34
	940	TGAACGGTGCTCTTCCTTTCGAAGAACTTCAACCGC	94	97	77	89	51	71	46	48	112	56	74	100	60	58	34	48	70	36	49	52	41	24
	941	CATAGATGTGCTGCTCGTTGCAGCGATGTTTGTTTC	35	23	40	24	32	48	22	33	44	47	34	28	18	50	27	34	38	38	24	34	18	25
	942	GTAAGGTGCTCTACACATCTGTGTGGAACTTCCCGT	113	100	96	94	68	92	54	59	124	80	92	100	76	72	47	60	74	49	64	73	50	44
	943	TGTTCGATCGTCTTCAATCGACGCGACCCGTTGCTC	36	34	41	51	55	32	22	29	58	43	60	43	54	40	24	30	36	35	26	36	34	24
	944	ATCACCAGGTGCTCCGTCTCCGCAATAGACGGAACT	170	148	134	135	98	118	74	76	134	124	129	126	112	94	74	92	102	82	83	76	58	52
	945	AAAGGTGCTCTTCTGCTTTTGCCAGTGGAACTTAAT	88	80	71	74	49	65	38	45	89	66	78	82	62	56	38	50	58	38	42	49	42	29
	946	GAAGGTGCTCCGCTTTATGTGAAGTGGAACTCCGAT	128	108	96	86	65	82	51	60	106	81	84	98	84	76	44	60	71	50	56	60	42	37
	947	TAACGCAATTCGCTGGTACTGTCCACACATATAATG	50	36	52	42	52	27	24	30	59	46	52	40	52	42	22	28	38	30	42	28	30	30
	948	ACACCTGGGCGATTAGCCATTGGCTATCTCTTGTAC	58	43	56	53	64	54	28	30	68	47	55	55	60	42	25	42	42	34	34	32	41	25
	949	ATGGGTGCTCCACAGGGCGACTTGTGGAACCAACGC	113	105	87	126	68	100	53	78	134	91	96	112	94	75	51	59	74	49	46	70	50	35
	950	CCTAGTATGGTGCTCCACTTGATAGTGGAACTGCTA	118	88	99	90	78	85	58	63	114	82	87	78	86	72	46	52	62	49	56	72	49	33
	951	CGGCACGGTGCTCCGTAAAAACGGAACTGGCGCGT	113	93	93	88	52	81	43	43	116	64	80	83	66	68	40	50	68	45	42	53	40	30
	952	GAAACGGTGCTCTATAATCAAATGGAACTTTCAACT	114	87	92	90	82	76	48	45	101	64	76	84	84	68	48	54	58	47	56	48	50	34
	953	CAGGTGCTCCGCATTTTCACGCGGAACTGAAGAACC	95	107	97	116	60	84	37	58	114	89	83	125	94	76	58	61	84	62	56	70	52	42
	954	GAAGATTCGTCCAGTGTAGGGCGCAAGCAGATGCCC	42	24	73	52	50	51	32	32	58	49	38	62	80	32	22	48	49	51	36	42	30	61
	955	AAACGGTGCTCTCAATTTGAGAACTTTAATGCCTTT	112	90	88	88	80	83	44	58	110	72	98	96	82	61	46	54	74	52	54	60	54	32
	956	CGAATCAAAGGTGCTCATTTAGAACTTGTTTCGCGT	103	88	90	93	90	79	46	48	106	71	91	86	88	64	52	50	68	54	46	50	30	40
	957	CAACATGGTGCTCCGTAGGTACGCCGTTACGGAACT	122	118	90	94	78	82	54	60	120	70	98	87	90	72	56	64	71	46	46	50	40	42
	958	CAAAGGTGCTACAGTATTACCGTAACTTTGAACGAA	135	111	96	124	91	87	58	76	142	84	101	126	97	76	56	64	98	50	62	61	46	50
	959	GAATGGTGCTCCGATAACGACAACTCGGAACTTCAC	66	58	55	78	45	36	32	32	72	52	46	54	44	39	26	44	46	28	36	44	28	24
	960	AGGTGCTCCGCTTTTTATCGGAACTGTATGTCGCAT	77	60	64	60	36	51	36	35	61	40	58	62	62	42	22	42	45	24	38	30	22	27
	961	GATGGTGCTCCTTCTCCTACGGAAAGGAACTCAATC	106	90	90	98	67	68	48	54	96	86	83	96	84	61	59	72	82	43	49	68	51	38
	962	CAGGTGCTCCGTTATGTATCTCTAGACGGAACTGAT	98	94	82	103	48	74	44	54	103	68	100	95	76	62	51	58	60	42	52	50	39	41
	963	ACGGAACTCAGGCGATGAGGTGCTCCGTATTCGGCA	114	116	88	106	57	82	52	56	152	96	96	114	92	80	52	56	94	50	54	78	57	38
	964	GTTCGATCGGCGTTATAATACCACGCGACCCTTGAC	56	34	48	54	49	38	26	30	51	51	52	60	51	42	21	30	41	32	31	30	40	29
	965	CAGGTGCTCCGGTCTGACTAATACTGGAACTGATTC	110	100	90	104	64	86	48	48	130	74	93	112	86	70	53	68	71	54	52	56	50	40
	966	GTTTGCAGAGGACCTAGCTGGTCACAACCCTTGTCA	50	34	38	38	40	39	20	27	58	30	54	40	52	32	16	32	34	27	34	26	33	29
	967	TTTGTTAACAGGTGCTCTGAACTTTTGTGAGGAACT	76	65	58	66	38	46	34	41	74	52	55	58	58	43	33	39	54	34	38	54	36	20
	968	CAATGGTGCTCTCACAGTAGTGGAACTTGCATGTAC	92	85	82	92	62	76	52	58	90	63	77	96	76	56	50	45	64	44	47	46	34	34
	969	ACGGTGCTCAAGCCGAGCGTTCCGCTTGAACTAAT	108	92	85	98	61	80	52	53	118	75	103	94	80	58	42	64	84	42	50	62	50	40
	970	AGGTGCTCCAGACTTCATAACCTGGAACTAATGCAC	108	100	104	108	67	82	41	54	110	84	87	108	85	60	52	63	65	45	52	58	59	36
	971	TCATGGTGCTCTTTCGCTGAAAGAACTGAAATAACG	82	74	64	89	52	58	42	46	78	70	80	82	66	45	48	44	52	40	49	52	44	34
	972	CGAACGGTGCTCCTATTTTTATGGAACTTCAGTGAC	47	50	56	40	22	33	20	36	59	42	50	50	35	42	19	34	44	24	32	38	16	20
	973	TGATGGTGCTCCTCTTAGACGGAGGAACTCACTGCA	70	72	56	72	39	47	33	42	86	64	68	78	55	49	32	50	60	28	32	46	40	27
	974	AAAGGTGCTCCGCGACATCAGCGGAACTTAAGAGTA	73	80	62	76	40	62	36	36	94	62	66	76	45	52	35	42	52	41	52	58	50	26
	975	CTCGAATCGAGTGCTCTGCGCCGCAAAGATATGCCC	72	45	96	97	72	63	48	42	75	80	55	86	104	48	34	70	72	80	42	64	43	62
	976	AAGGTGCTCCTGAGTAATTGCTCTGGAACTTATTCC	118	104	110	92	56	76	54	59	109	72	86	101	82	64	50	67	67	54	72	64	44	38
	977	GTAACGGTGCTCCGACTGAAACGCGGAACTTACCAT	131	85	92	94	76	75	52	58	112	66	74	88	86	46	50	64	80	60	58	56	50	36
	978	TACGACTCATCACCCGGTGCGACGTGTTATTCTAGT	60	50	68	56	71	56	34	32	80	57	82	80	98	62	30	36	38	44	50	42	36	36
	979	GGCTTAGGGTGCTCACACGAACCAAGTCAATACAGT	147	100	90	103	79	76	67	54	100	70	100	86	95	68	68	71	67	60	54	51	50	46
	980	TCTGACGAGGTGCTCGCGAGAACTTTAAGATTTTGC	100	80	92	77	70	80	50	50	90	64	66	72	77	60	40	54	68	49	47	47	38	34
	981	GCGGTGCTCTGACAAGAGAACTTCTGCGGAACCAAT	126	95	94	90	60	72	47	52	114	84	87	87	92	60	54	54	68	50	48	57	36	36
	982	AGTGTGTACGAACAACGTTCGTCCCATCATAAGCAT	54	44	70	55	64	58	28	30	72	50	81	72	74	47	37	34	33	31	45	24	35	44
	983	ACCTACGACCTAAACCGATCGTTCGATTAGCTTAAT	58	45	54	50	54	34	26	30	69	50	67	55	59	52	29	41	37	42	35	33	39	26
	984	GGACGAGCATGGTGCTCCGACGAAACGGAACTGCTC	148	135	122	137	68	110	55	72	149	101	114	116	98	86	50	76	95	56	54	64	42	40
	985	GTTCGATTGCTACACCACTGTAGCACGACCCTTTAC	43	40	51	50	53	33	24	27	61	43	64	46	50	34	24	37	36	23	36	36	38	29
	986	CAGGTGCTCCTTGATCTAACCGTTCAAGGAACTGAT	94	108	104	94	66	86	52	57	118	81	97	110	94	74	48	62	70	54	74	64	56	36
	987	TGTCCCTCGGACTAGACTAACGACCGCGACTGGC	134	201	225	201	268	213	210	182	160	262	272	238	186	229	305	250	122	115	115	119	105	116
	988	GACTGGAACTGCGGCTAAATGCCTCACGGTGCTCGA	88	80	68	78	43	56	34	44	100	76	74	94	54	48	36	40	56	28	32	46	36	29
	989	CAAGGTGCTCCGTTTACTATAGTCCGGAACTTGTCT	98	84	78	70	40	62	34	43	92	62	74	69	60	52	36	42	66	46	38	40	40	24
	990	AGGTGCTCTTTAACAGCGTTATGGAACTATGTTT	68	81	62	71	46	59	42	52	88	51	62	86	72	54	43	46	64	34	40	53	42	28
	991	TCGAGGTGCTCTTGCCATAACAGCAAGAACTCGTTT	107	88	78	92	43	65	45	45	94	78	78	80	64	68	34	49	66	44	44	52	40	33
	992	GTGCTGGTGCTCGTGCAGCGTTGCAGGAACCACAAT	146	120	128	127	92	112	64	96	127	98	106	124	106	80	58	68	86	61	64	76	72	53
	993	GTTCGATCGATCGCAGATTGCTTTCGCGACCCTCGC	52	37	48	48	48	38	25	26	64	56	64	50	50	40	29	49	40	28	33	28	34	26
	994	GCGGTGCTTCTTTGTTTTCATCATCGAAACCAATGC	86	72	80	80	51	64	43	59	87	66	81	94	68	58	48	51	62	38	42	46	38	33
	995	TAGCGGTGCTCCGTCGCCATCAGACGGAACCTACTT	127	102	88	110	81	96	55	64	136	76	99	114	114	86	66	69	85	66	57	76	61	48
	996	AACGCTGTCAAGGTGCTCATTCAGAACTTGACCGCA	144	119	108	101	66	93	59	55	146	86	109	107	84	88	55	56	92	62	52	62	48	42
	997	AAGGTGCTCTGCGTCACAACGCGGAACTTAATAACA	100	114	108	126	70	96	49	69	126	88	108	116	96	67	54	69	74	53	52	67	40	36
	998	TAACACCAAGGTGCTCTGATGTTTAAATCGGAACTT	138	110	86	112	72	79	47	54	126	98	93	102	94	74	58	64	86	68	56	60	50	38
	999	GCAGGTGCTCCTTCACATATGAAGGAACTCAGGTT	112	83	70	94	55	68	44	51	104	56	73	84	70	61	40	44	64	28	42	60	48	32
	1000	TCAAGGTGCTCGAGCTTTGTCTGGAACTTGAAATCC	92	95	91	96	55	72	40	62	120	80	86	115	83	72	42	63	68	42	64	67	51	40
